# Supplementary material for: Large language models streamline automated machine learning for clinical studies
Source: Nat Commun. 2024 Feb 21;15:1603. doi: 10.1038/s41467-024-45879-8 (PMC10881983; doi:10.1038/s41467-024-45879-8)
Supplement: Supplementary file 4 — Source Data [file 41467_2024_45879_MOESM4_ESM.xlsx]

## Sheet: Endocrinologic Oncology
Patient ID	probability-ADA	probability-Validatory
1	0.82073	0.529562
2	0.0259649	0.360022
3	0.0397772	0.286894
4	0.00814937	0.166118
5	0.0483779	0.312421
6	0.118636	0.297958
7	0.012243	0.166118
8	0.00929768	0.152408
9	0.0956026	0.277433
10	0.0735553	0.28052
11	0.0156185	0.193993
12	0.0128587	0.212415
13	0.0119776	0.166118
14	0.0137959	0.236036
15	0.0154831	0.180164
16	0.00703445	0.149661
17	0.0159908	0.184844
18	0.00912399	0.152408
19	0.0104433	0.162115
20	0.0173397	0.207529
21	0.00506209	0.149661
22	0.123771	0.310157
23	0.00849899	0.149661
24	0.00929768	0.152408
25	0.013201	0.207529
26	0.326727	0.434953
27	0.00773531	0.152408
28	0.0161827	0.170106
29	0.00718302	0.152408
30	0.0135966	0.221429
31	0.0131556	0.166118
32	0.00634861	0.149661
33	0.0111339	0.166118
34	0.0180057	0.202417
35	0.013901	0.170106
36	0.018375	0.230426
37	0.0123307	0.170509
38	0.00966529	0.152408
39	0.00777068	0.156504
40	0.038753	0.264448
41	0.0403885	0.233172
42	0.0618763	0.233172
43	0.00821114	0.163172
44	0.0313541	0.264448
45	0.00913513	0.149661
46	0.0388037	0.291355
47	0.0241607	0.238827
48	0.0104433	0.166967
49	0.0283768	0.238827
50	0.0215251	0.167501
51	0.0100224	0.162931
52	0.0053754	0.149661
53	0.077803	0.327085
54	0.00947909	0.158608
55	0.00965327	0.155661
56	0.00966529	0.152408
57	0.0141812	0.170509
58	0.00581898	0.152408
59	0.0143001	0.170509
60	0.0103327	0.166118
61	0.00930205	0.162115
62	0.00476823	0.149661
63	0.358683	0.520706
64	0.0167517	0.170509
65	0.00634861	0.149661
66	0.012602	0.198981
67	0.0953727	0.300734
68	0.00699163	0.162115
69	0.0173397	0.207529
70	0.00622967	0.149661
71	0.00849899	0.149661
72	0.0120149	0.166118
73	0.00679948	0.149661
74	0.0152567	0.170509
75	0.0152567	0.170509
76	0.0101725	0.166118
77	0.0432439	0.293441
78	0.00634861	0.149661
79	0.00909559	0.152408
80	0.0111208	0.177429
81	0.350589	0.551652
82	0.0690362	0.166967
83	0.0266116	0.209919
84	0.0127969	0.174283
85	0.0144238	0.166967
86	0.018857	0.172336
87	0.00930205	0.166967
88	0.154853	0.166967
89	0.0418227	0.258085
90	0.0377885	0.174283
91	0.0349363	0.202871
92	0.0236558	0.174283
93	0.0216627	0.204125
94	0.0285432	0.199929
95	0.0209083	0.197661
96	0.0148732	0.210854
97	0.0271436	0.19586
98	0.0618206	0.214488
99	0.043809	0.174283
100	0.0126855	0.201471
101	0.00930205	0.166967
102	0.0207187	0.166967
103	0.0213452	0.19903
104	0.147689	0.329902
105	0.0214145	0.19677
106	0.126867	0.29151
107	0.052675	0.210854
108	0.0314078	0.254612
109	0.162223	0.298204
110	0.0266208	0.19903
111	0.0204662	0.174283
112	0.0125629	0.174283
113	0.0233986	0.199929
114	0.454056	0.446179
115	0.726957	0.622324
116	0.830003	0.551719
117	0.29554	0.377133
118	0.61237	0.551719
119	0.231627	0.487825
120	0.126397	0.440919
121	0.105869	0.386158
122	0.247897	0.430399
123	0.065775	0.35622
124	0.149845	0.400127
125	0.715843	0.626964
126	0.325192	0.537197
127	0.0730494	0.366001
128	0.481957	0.444808
129	0.758325	0.537197
130	0.422063	0.493226
131	0.370776	0.474333
132	0.533781	0.380731
133	0.343006	0.456728
134	0.208934	0.439435
135	0.249961	0.372798
136	0.83466	0.679026
137	0.200331	0.410321
138	0.101827	0.35622
139	0.108116	0.456201
140	0.0139292	0.36601
141	0.0468132	0.35622
142	0.270227	0.439435
143	0.901257	0.714899
144	0.184696	0.421989
145	0.13288	0.365919
146	0.0221589	0.286894
147	0.00594672	0.152408
148	0.00670051	0.149661
149	0.0129327	0.229364
150	0.301283	0.394663
151	0.014349	0.162931
152	0.00879454	0.180164
153	0.0270857	0.242795
154	0.015273	0.202417
155	0.0136043	0.165045
156	0.0538752	0.276217
157	0.0171656	0.21505
158	0.0125983	0.161487
159	0.0135312	0.198981
160	0.00912399	0.152408
161	0.00622967	0.149661
162	0.456151	0.433846
163	0.0283768	0.238827
164	0.00912399	0.152408
165	0.00929768	0.152408
166	0.0136043	0.165045
167	0.00769657	0.152408
168	0.00940507	0.166118
169	0.032532	0.238538
170	0.0279022	0.180925
171	0.0195466	0.170509
172	0.012243	0.166118
173	0.0480364	0.254309
174	0.013531	0.16905
175	0.0066971	0.149661
176	0.0368851	0.27488
177	0.00846218	0.152408
178	0.0128587	0.212415
179	0.019058	0.230426
180	0.912209	0.614727
181	0.00807349	0.163172
182	0.0757976	0.299983
183	0.00899399	0.163172
184	0.0198861	0.212415
185	0.0126529	0.162115
186	0.0130263	0.167595
187	0.0144497	0.170509
188	0.0909169	0.329902
189	0.0146855	0.194637
190	0.0810718	0.286894
191	0.0364854	0.213425
192	0.159115	0.251926
193	0.0266958	0.210854
194	0.192491	0.238096
195	0.0647554	0.30967
196	0.0226379	0.19903
197	0.0203958	0.174283
198	0.016953	0.169262
199	0.0203958	0.170106
200	0.0130252	0.166967
201	0.0135642	0.166967
202	0.00901632	0.166967
203	0.0292784	0.210854
204	0.0179524	0.166967
205	0.167995	0.253952
206	0.0183074	0.174283
207	0.519182	0.354395
208	0.0178488	0.265646
209	0.146317	0.289692
210	0.00568522	0.166967
211	0.0125983	0.174283
212	0.105224	0.289692
213	0.0176443	0.193463
214	0.00724417	0.174283
215	0.0138621	0.174283
216	0.0181727	0.174283
217	0.0345485	0.174283
218	0.110688	0.365919
219	0.398554	0.444808
220	0.156768	0.365919
221	0.0848693	0.410803
222	0.613054	0.444808
223	0.522367	0.551719
224	0.228695	0.365919
225	0.431163	0.470067
226	0.0503525	0.366001
227	0.166806	0.430399
228	0.314067	0.444808
229	0.483875	0.680521
230	0.143218	0.365919
231	0.127417	0.430399
232	0.0477384	0.430399
233	0.377526	0.625646
234	0.875564	0.510813
235	0.0408056	0.400187
236	0.0690414	0.365919
237	0.265648	0.439435
238	0.15475	0.365919
239	0.958407	0.777635
240	0.66306	0.553325
241	0.947305	0.777635
242	0.670859	0.49036
243	0.201329	0.459159
244	0.990934	0.71526
245	0.849434	0.634582
246	0.917756	0.654004
247	0.0745455	0.289692
248	0.932469	0.771448
249	0.031976	0.258887
250	0.811025	0.654548
251	0.886349	0.691915
252	0.906012	0.680521
253	0.826816	0.519304
254	0.0823556	0.365919
255	0.979215	0.660679
256	0.552919	0.549446
257	0.987053	0.714899
258	0.969557	0.679026
259	0.972934	0.808164
260	0.589772	0.620999
261	0.956892	0.798922
262	0.821204	0.735185
263	0.282596	0.480886
264	0.782529	0.676874
265	0.0667729	0.53641
266	0.946877	0.669274
267	0.845328	0.623909
268	0.523371	0.398754
269	0.197296	0.317266
270	0.89177	0.638477
271	0.0311639	0.210854
272	0.984174	0.720164
273	0.935942	0.669274
274	0.985482	0.8111
275	0.892255	0.742144
276	0.976302	0.694295
277	0.766974	0.575123
278	0.924929	0.693114
279	0.964934	0.778917
280	0.988058	0.848349
281	0.929652	0.680521
282	0.92045	0.632154
283	0.866165	0.713814
284	0.129847	0.377526
285	0.949478	0.695489
286	0.87586	0.533148
287	0.981924	0.694295
288	0.959183	0.83898
289	0.976076	0.898873
290	0.990101	0.861319
291	0.876153	0.674267
292	0.681901	0.702816
293	0.63847	0.571366
294	0.964045	0.786741
295	0.739749	0.666132

## Sheet: Gastrointestinal Oncology
PatientID	probability-ADA	probability-Validatory
0	0.00313625	1.40661e-06
1	0.826688	0.999769
2	0.0188077	0.000140966
3	0.356992	0.99993
4	0.894049	0.999903
5	0.340077	0.947653
6	0.0330182	0.000199867
7	0.811097	0.99553
8	0.0356806	0.000331839
9	0.89809	0.999857
10	0.521087	0.88477
11	0.13417	0.0602008
12	0.00210864	5.11826e-08
13	0.478259	0.527122
14	0.0359721	1.50058e-07
15	0.0291911	4.86418e-05
16	0.00925785	1.1197e-06
17	0.123498	7.98269e-05
18	0.953459	0.000946653
19	0.946151	0.00862436
20	0.0523154	0.0143011
21	0.255623	0.000102125
22	0.00696678	6.32588e-07
23	0.0643448	0.00192625
24	0.0606083	0.369472
25	0.347196	8.82991e-06
26	0.00332417	2.76556e-09
27	0.0351921	0.00023353
28	0.00353294	8.41905e-08
29	0.0208744	2.69126e-05
30	0.0304378	0.000177707
31	0.933617	0.000185926
32	0.131858	9.07983e-07
33	0.0443573	0.0900371
34	0.0111231	3.46865e-07
35	0.834442	0.000306661
36	0.0326163	0.395095
37	0.302677	0.441905
38	0.0116841	1.95754e-05
39	0.0529166	0.00357813
40	0.00595397	1.34407e-07
41	0.00332417	3.75557e-09
42	0.00403703	1.05713e-06
43	0.00166781	6.7341e-08
44	0.0548435	3.57247e-05
45	0.0701802	0.00042872
46	0.0014982	5.001e-09
47	0.182275	0.126759
48	0.0014982	2.90262e-09
49	0.00420753	1.87575e-08
50	0.00480111	8.88713e-08
51	0.00232984	8.00953e-08
52	0.00302642	2.77297e-08
53	0.049838	2.42037e-05
54	0.00428473	9.35208e-09
55	0.00332417	7.33217e-09
56	0.0154725	1.81721e-05
57	0.0218576	6.46112e-07
58	0.0014982	1.61372e-09
59	0.0014982	4.35822e-08
60	0.0014982	6.60411e-09
61	0.00605997	1.08333e-08
62	0.0014982	4.70171e-09
63	0.0014982	9.47062e-10
64	0.0014982	8.07122e-09
65	0.00636252	3.09841e-06
66	0.0014982	6.03371e-08
67	0.0014982	6.34286e-08
68	0.0282925	1.71127e-06
69	0.119688	0.000429529
70	0.615206	0.907423
71	0.0653006	0.0612068
72	0.845174	0.999931
73	0.699505	0.977916
74	0.00166781	1.41537e-06
75	0.032031	1.55749e-07
76	0.00166781	6.14172e-08
77	0.0014982	2.93677e-09
78	0.0014982	4.36998e-08
79	0.00166781	3.71611e-08
80	0.0014982	3.52482e-09
81	0.00166781	1.2112e-08
82	0.00161954	3.3631e-09
83	0.0014982	4.07583e-09
84	0.0014982	7.09831e-09
85	0.00166781	2.02887e-08
86	0.0014982	3.02234e-09
87	0.0014982	8.7966e-09
88	0.00166781	8.7779e-09
89	0.0014982	2.29302e-09
90	0.00144514	7.33357e-07
91	0.00259994	2.02923e-08
92	0.0014982	8.94083e-09
93	0.00166781	4.11612e-09
94	0.00166781	5.55003e-09
95	0.0014982	5.90644e-09
96	0.0014982	5.07149e-09
97	0.0014982	6.55214e-08
98	0.00166781	3.81419e-06
99	0.0014982	1.75353e-08
100	0.0014982	1.24578e-09
101	0.0014982	1.34116e-08
102	0.0014982	3.73185e-08
103	0.0014982	1.40446e-07
104	0.0014982	4.42061e-08
105	0.0014982	6.20312e-08
106	0.0014982	1.11473e-07
107	0.00144514	3.47913e-07
108	0.00144514	2.21539e-07
109	0.0014982	3.39411e-07
110	0.0014982	5.20679e-06
111	0.0014982	1.03499e-05
112	0.0014982	1.24873e-08
113	0.00166781	1.83339e-07
114	0.0014982	1.52118e-08
115	0.0014982	7.44635e-09
116	0.00166781	4.95324e-09
117	0.00166781	7.68584e-09
118	0.0014982	5.20918e-09
119	0.0014982	3.21792e-07
120	0.00166781	4.488e-07
121	0.00166781	4.45165e-08
122	0.0014982	6.33244e-07
123	0.00166781	6.21369e-07
124	0.0014982	6.61345e-07
125	0.0014982	3.32118e-07
126	0.0014982	5.07038e-06
127	0.00166781	2.0796e-06
128	0.0014982	1.60565e-07
129	0.00144514	2.77971e-06
130	0.0014982	1.61766e-07
131	0.0014982	7.95576e-08
132	0.0014982	2.53953e-07
133	0.0014982	1.09852e-07
134	0.0014982	6.92897e-08
135	0.00422016	5.82096e-07
136	0.00182746	6.27531e-07
137	0.0014982	1.65642e-06
138	0.0014982	7.67248e-06
139	0.00144514	2.92272e-06
140	0.0014982	2.12587e-08
141	0.0014982	3.04232e-07
142	0.0014982	2.78634e-06
143	0.0014982	2.06e-08
144	0.00144514	6.1255e-07
145	0.0014982	4.54973e-07
146	0.0014982	1.92432e-07
147	0.00166781	3.48041e-08
148	0.0014982	1.41262e-08
149	0.0014982	2.15837e-07
150	0.00166781	2.01472e-07
151	0.0014982	5.04806e-07
152	0.00166781	1.22485e-07
153	0.0014982	5.83878e-07
154	0.0014982	1.98569e-07
155	0.0014982	1.74854e-05
156	0.0014982	4.91012e-07
157	0.00166781	4.00405e-08
158	0.0014982	7.39989e-08
159	0.0014982	2.1854e-07
160	0.00166781	1.28686e-07
161	0.0014982	1.67842e-06
162	0.0014982	1.84844e-06
163	0.0014982	9.0963e-08
164	0.00166781	6.32969e-07
165	0.0014982	3.30045e-08
166	0.00166781	2.17713e-07
167	0.0014982	3.1185e-07
168	0.0014982	6.31086e-08
169	0.0014982	7.40188e-09
170	0.00166781	2.55394e-07
171	0.0014982	2.78094e-08
172	0.0014982	3.93349e-08
173	0.00144514	2.44038e-08
174	0.0014982	5.22359e-09
175	0.00166781	1.54636e-07
176	0.0014982	1.3734e-07
177	0.0014982	3.30791e-09
178	0.0014982	1.4319e-08
179	0.0218294	0.000992138
180	0.0551153	0.000171393
181	0.958583	0.999985
182	0.00166781	5.5219e-09
183	0.00166781	9.76111e-09
184	0.0014982	6.85672e-09
185	0.00166781	7.5969e-08
186	0.0014982	3.00961e-09
187	0.0014982	4.94317e-09
188	0.0014982	1.75675e-08
189	0.0014982	2.06905e-08
190	0.0014982	2.96199e-08
191	0.0014982	1.84803e-09
192	0.0014982	1.24323e-08
193	0.0104202	1.22948e-07
194	0.0014982	1.34103e-09
195	0.0145339	3.40812e-08
196	0.0014982	5.66617e-09
197	0.0014982	6.71142e-09
198	0.0014982	5.35823e-08
199	0.0014982	6.94351e-08
200	0.0161919	3.76391e-08
201	0.0014982	6.14193e-09
202	0.0014982	2.23117e-08
203	0.0014982	7.63206e-09
204	0.0014982	7.90617e-09
205	0.0014982	3.71758e-08
206	0.016083	1.35017e-07
207	0.00121091	3.57515e-09
208	0.0014982	4.46877e-08
209	0.0816387	2.67532e-06
210	0.00166781	7.01229e-09
211	0.0014982	2.37438e-09
212	0.0014982	1.59459e-08
213	0.0014982	7.50881e-09
214	0.0014982	2.28044e-08
215	0.00543923	5.52174e-09
216	0.0948058	0.00514228
217	0.0014982	6.20442e-09
218	0.0014982	1.16691e-08
219	0.0014982	7.84916e-09
220	0.00166781	5.78264e-09
221	0.0014982	1.61857e-08
222	0.0014982	3.08437e-07
223	0.082913	0.000230487
224	0.0014982	8.9137e-09
225	0.00166781	1.34632e-07
226	0.0014982	9.34627e-09
227	0.0014982	2.3577e-08
228	0.0014982	1.2027e-08
229	0.0014982	1.64156e-08
230	0.0014982	2.22835e-08
231	0.0014982	1.1828e-08
232	0.0014982	1.19798e-08
233	0.0014982	1.59816e-08
234	0.0391646	0.000634754
235	0.00166781	9.05328e-08
236	0.00166781	5.08444e-08
237	0.0014982	7.92079e-09
238	0.0014982	6.57348e-09
239	0.0014982	2.29341e-08
240	0.0014982	2.33605e-09
241	0.0014982	5.19216e-08
242	0.0014982	7.72091e-09
243	0.0014982	4.97771e-09
244	0.00732442	4.01651e-08
245	0.0014982	6.0828e-09
246	0.0014982	5.73696e-09
247	0.215171	0.000312204
248	0.00166781	8.15039e-08
249	0.0014982	4.29988e-09
250	0.0014982	2.6301e-08
251	0.00166781	1.79055e-08
252	0.0014982	1.14569e-08
253	0.598315	0.990444
254	0.0014982	1.00537e-08
255	0.0014982	4.51679e-09
256	0.0275265	1.09227e-05
257	0.00166781	5.78142e-09
258	0.00166781	1.92132e-08
259	0.0265233	1.28133e-05
260	0.00166781	9.46902e-08
261	0.0014982	8.64586e-09
262	0.00166781	1.06576e-08
263	0.00166781	3.13179e-08
264	0.0014982	1.25097e-08
265	0.0014982	6.04465e-09
266	0.0014982	1.02045e-08
267	0.00166781	2.74338e-08
268	0.00166781	3.19132e-08
269	0.0014982	3.21264e-08
270	0.0014982	1.25888e-08
271	0.0014982	7.11026e-09
272	0.0014982	3.00057e-09
273	0.0014982	4.69928e-09
274	0.00166781	6.5366e-09
275	0.0014982	1.92628e-08
276	0.00166781	2.9524e-08
277	0.00144514	9.92964e-08
278	0.00166781	1.09678e-08
279	0.0314682	0.000294374
280	0.00116801	7.44832e-08
281	0.0650698	5.69521e-05
282	0.0014982	1.01995e-08
283	0.0014982	1.55397e-08
284	0.0014982	7.83516e-09
285	0.0014982	2.51188e-09
286	0.0187875	1.81109e-07
287	0.00323997	3.56378e-07
288	0.0014982	4.71744e-09
289	0.119213	0.000954327
290	0.0014982	1.80443e-08
291	0.0014982	7.01405e-08
292	0.0014982	6.51365e-09
293	0.0014982	1.16017e-08
294	0.0014982	2.75045e-09
295	0.0014982	4.88561e-08
296	0.00166781	1.21199e-08
297	0.0014982	2.08071e-08
298	0.00197574	4.09419e-08
299	0.00348654	1.53141e-08
300	0.00671557	2.64269e-07
301	0.00166781	2.52017e-09
302	0.0014982	6.41671e-09
303	0.0014982	4.04012e-09
304	0.00166781	7.57178e-09
305	0.0014982	3.73545e-09
306	0.0014982	8.15307e-09
307	0.00166781	7.16086e-08
308	0.0014982	3.27305e-09
309	0.0014982	6.17367e-09
310	0.0014982	8.17484e-09
311	0.00166781	2.13397e-07
312	0.00166781	3.59474e-08
313	0.00144514	1.34171e-07
314	0.00166781	2.57847e-08
315	0.0014982	1.02552e-08
316	0.0014982	2.46032e-09
317	0.00166781	6.08252e-09
318	0.00166781	5.29858e-08
319	0.0014982	3.33074e-08
320	0.0014982	5.66207e-08
321	0.0014982	2.41387e-08
322	0.00166781	2.06947e-08
323	0.00166781	7.54557e-09
324	0.0014982	1.11182e-08
325	0.0014982	5.42677e-08
326	0.09613	0.290673
327	0.0014982	2.31449e-09
328	0.117456	0.0105388
329	0.0014982	3.29367e-08
330	0.0014982	5.77425e-09
331	0.0014982	8.49916e-09
332	0.00166781	5.22422e-08
333	0.0014982	4.10261e-08
334	0.00166781	4.01068e-08
335	0.0014982	2.06868e-09
336	0.00166781	1.23583e-08
337	0.0014982	2.33802e-08
338	0.0014982	7.24052e-09
339	0.0014982	2.0686e-08
340	0.00166781	3.62048e-07
341	0.0014982	2.834e-08
342	0.0014982	3.76777e-09
343	0.0014982	2.3678e-08
344	0.00166781	4.39625e-08
345	0.0014982	9.00133e-09
346	0.00166781	2.62172e-09
347	0.0014982	3.95685e-08
348	0.0014982	6.57788e-09
349	0.0014982	1.35859e-08
350	0.0014982	1.83318e-09
351	0.00166781	5.73578e-09
352	0.00166781	6.51637e-09
353	0.00166781	3.35482e-08
354	0.0014982	6.208e-09
355	0.0885174	0.00240274
356	0.0733764	0.000646264
357	0.00232946	3.07361e-07
358	0.00166781	5.47406e-07
359	0.00166781	2.95477e-08
360	0.0014982	9.89016e-09
361	0.00166781	2.33041e-08
362	0.0014982	1.13716e-08
363	0.00166781	2.36934e-09
364	0.00166781	4.02173e-08
365	0.00166781	2.48622e-08
366	0.0014982	2.9949e-08
367	0.00166781	3.65657e-08
368	0.00121091	1.74718e-08
369	0.0014982	9.40016e-09
370	0.00121091	2.87382e-08
371	0.0014982	2.68483e-09
372	0.0014982	2.68483e-09
373	0.00166781	2.79238e-08
374	0.00166781	2.18719e-08
375	0.0014982	2.8457e-09
376	0.0014982	5.20509e-09
377	0.0014982	3.351e-08
378	0.0014982	7.12414e-09
379	0.00166781	5.68993e-09
380	0.0014982	2.95031e-09
381	0.0014982	8.60839e-09
382	0.0014982	1.2884e-08
383	0.0014982	1.15773e-08
384	0.0014982	3.03884e-08
385	0.0014982	1.99242e-08
386	0.0014982	1.14603e-08
387	0.00166781	4.83855e-08
388	0.00166781	1.66971e-08
389	0.98489	0.999997
390	0.0014982	2.60247e-09
391	0.00166781	8.45584e-09
392	0.00166781	8.45615e-09
393	0.0014982	3.81791e-09
394	0.00166781	1.13709e-08
395	0.0014982	3.93287e-09
396	0.0014982	3.63834e-08
397	0.0014982	4.5277e-08
398	0.00166781	4.21683e-09
399	0.0014982	7.34613e-09
400	0.0014982	9.98557e-09
401	0.00144514	1.45899e-07
402	0.0014982	5.03824e-09
403	0.168936	0.0250598
404	0.0014982	3.41622e-09
405	0.0014982	1.12811e-08
406	0.0014982	8.71924e-09
407	0.00166781	5.12637e-07
408	0.0014982	1.3843e-08
409	0.0014982	9.42827e-09
410	0.00166781	1.13463e-08
411	0.0014982	1.34496e-08
412	0.0014982	5.90841e-09
413	0.0014982	5.07566e-08
414	0.0014982	1.45675e-07
415	0.0014982	1.02019e-05
416	0.0014982	4.76546e-08
417	0.0014982	1.00737e-07
418	0.00166781	2.0008e-08
419	0.173679	0.0064466
420	0.0014982	2.18374e-07
421	0.0014982	8.17946e-09
422	0.00166781	9.46178e-08
423	0.0014982	7.25733e-07
424	0.0014982	9.34544e-08
425	0.00144514	6.17057e-07
426	0.925611	0.999982
427	0.0014982	1.23365e-07
428	0.0014982	3.36865e-08
429	0.259006	0.00255988
430	0.0014982	2.77433e-08
431	0.00144514	1.56436e-07
432	0.0014982	7.99621e-09
433	0.0014982	2.407e-09
434	0.00166781	4.81902e-08
435	0.00166781	1.0889e-08
436	0.0014982	1.04766e-08
437	0.00166781	1.24568e-08
438	0.0014982	1.54409e-08
439	0.0014982	8.15186e-09
440	0.0014982	1.30316e-08
441	0.0014982	7.25615e-09
442	0.00166781	1.12435e-07
443	0.0014982	3.32657e-09
444	0.108187	0.000508587
445	0.0366534	9.33588e-07
446	0.00166781	1.07274e-08
447	0.0014982	2.16919e-08
448	0.0014982	8.33893e-09
449	0.0014982	2.52553e-09
450	0.00166781	6.67216e-09
451	0.00166781	1.72389e-08
452	0.470153	0.000215737
453	0.0014982	9.7622e-09
454	0.0014982	6.87857e-09
455	0.0014982	4.4775e-09
456	0.0014982	1.56344e-08
457	0.0014982	9.24594e-09
458	0.0014982	3.12305e-08
459	0.0014982	2.23044e-09
460	0.0014982	1.21249e-08
461	0.0014982	6.32985e-09
462	0.0014982	6.58434e-09
463	0.00166781	2.04264e-08
464	0.00166781	1.39309e-08
465	0.00166781	1.3245e-08
466	0.00166781	1.11164e-07
467	0.232445	0.0216148
468	0.0014982	4.95531e-08
469	0.193747	0.00366859
470	0.0014982	4.07815e-08
471	0.0548995	0.00025796
472	0.0014982	5.75868e-09
473	0.00144514	8.63882e-08
474	0.00166781	1.69199e-08
475	0.00121091	1.50247e-08
476	0.990592	0.999635
477	0.00144514	1.34802e-07
478	0.00144514	2.29863e-08
479	0.00166781	6.50605e-09
480	0.0014982	1.2142e-08
481	0.0014982	2.24922e-09
482	0.0014982	6.11463e-09
483	0.00166781	3.30629e-08
484	0.0014982	4.40097e-08
485	0.00166781	6.42392e-09
486	0.00166781	1.67791e-08
487	0.0014982	6.49657e-09
488	0.00166781	2.14224e-08
489	0.00587584	1.76344e-07
490	0.0014982	1.02471e-08
491	0.00295258	5.43247e-08
492	0.00166781	2.24452e-08
493	0.00166781	9.36448e-09
494	0.0014982	2.75342e-09
495	0.00166781	4.83297e-09
496	0.00166781	5.27696e-09
497	0.0014982	8.11858e-09
498	0.0014982	3.03698e-08
499	0.00166781	6.55767e-09
500	0.0039121	2.90792e-08
501	0.0014982	5.07042e-09
502	0.0014982	4.74659e-09
503	0.0014982	1.18406e-08
504	0.00166781	4.3884e-08
505	0.0014982	4.62279e-09
506	0.00474813	4.36634e-08
507	0.00166781	7.16901e-08
508	0.0014982	3.25171e-09
509	0.00268803	3.87864e-08
510	0.0014982	2.40164e-07
511	0.00166781	1.23259e-07
512	0.0014982	3.25784e-08
513	0.0014982	3.4056e-08
514	0.0014982	2.02173e-07
515	0.0014982	1.27064e-08
516	0.0014982	1.17867e-07
517	0.0014982	1.54558e-07
518	0.0014982	1.79632e-07
519	0.18961	0.958474
520	0.00166781	1.57378e-06
521	0.00166781	2.34195e-07
522	0.00166781	2.88353e-08
523	0.0014982	6.82927e-07
524	0.00166781	1.26864e-07
525	0.00166781	1.80079e-07
526	0.464034	0.942558
527	0.0014982	1.75859e-08
528	0.0396509	0.000684734
529	0.0014982	1.12402e-08
530	0.0935469	0.0126912
531	0.0014982	2.98281e-08
532	0.0014982	3.30743e-08
533	0.0014982	1.45117e-07
534	0.0014982	4.57203e-08
535	0.0014982	3.11276e-08
536	0.0014982	2.10899e-07
537	0.00166781	2.90153e-08
538	0.0014982	4.4668e-08
539	0.00144514	4.13664e-07
540	0.0014982	8.52408e-09
541	0.0014982	1.099e-07
542	0.00166781	7.95122e-08
543	0.0014982	7.41418e-08
544	0.0014982	4.8475e-08
545	0.617313	0.834374
546	0.0014982	1.51995e-07
547	0.0014982	2.46551e-08
548	0.0014982	2.8912e-08
549	0.00166781	3.83281e-08
550	0.0014982	1.7037e-08
551	0.0014982	1.79683e-07
552	0.00896084	5.70252e-07
553	0.0014982	4.91161e-07
554	0.920949	0.999975
555	0.0014982	1.88812e-08
556	0.0014982	2.98417e-07
557	0.0014982	1.30529e-08
558	0.0014982	2.89459e-08
559	0.00144514	8.47321e-08
560	0.0014982	3.56904e-08
561	0.111227	0.0220904
562	0.0014982	2.26631e-07
563	0.0014982	2.7739e-07
564	0.0014982	3.03772e-07
565	0.0014982	6.49823e-09
566	0.0014982	5.1433e-08
567	0.2624	0.275596
568	0.993886	1
569	0.0014982	2.17431e-08
570	0.177108	0.314669
571	0.00166781	1.4956e-07
572	0.0014982	3.1359e-06
573	0.110715	0.0338396
574	0.0014982	1.5035e-08
575	0.026906	0.00128307
576	0.0014982	3.68497e-08
577	0.0014982	5.40105e-07
578	0.0288536	0.00177109
579	0.0017527	9.19747e-07
580	0.0014982	1.88122e-08
581	0.0014982	1.42427e-07
582	0.0014982	2.07795e-07
583	0.0014982	2.2954e-08
584	0.0014982	1.12527e-07
585	0.00305579	1.4454e-07
586	0.0014982	5.38832e-08
587	0.0014982	3.59088e-08
588	0.0014982	3.15683e-08
589	0.00144514	1.64635e-06
590	0.0014982	1.2693e-07
591	0.00166781	2.1572e-07
592	0.0014982	8.88078e-09
593	0.00166781	6.36597e-07
594	0.00144514	9.61498e-08
595	0.0714844	1.04877e-05
596	0.00166781	5.03553e-08
597	0.0014982	6.37049e-09
598	0.0014982	1.12229e-08
599	0.232233	0.205515
600	0.0014982	2.44477e-08
601	0.0014982	1.74375e-09
602	0.0014982	4.32035e-08
603	0.00166781	1.4434e-07
604	0.00144514	3.74645e-08
605	0.00166781	7.46752e-07
606	0.00166781	2.98088e-08
607	0.0014982	1.93728e-08
608	0.0627474	9.4622e-06
609	0.0014982	1.05606e-08
610	0.0107179	1.94576e-08
611	0.0014982	7.64045e-09
612	0.0014982	2.10742e-08
613	0.00166781	1.60428e-08
614	0.00645541	8.21861e-07
615	0.0014982	1.93594e-09
616	0.0014982	2.72426e-09
617	0.0014982	2.1449e-08
618	0.0014982	4.5347e-09
619	0.0014982	2.37478e-09
620	0.0014982	2.18095e-08
621	0.00166781	1.32651e-08
622	0.00166781	4.18732e-08
623	0.00166781	2.70935e-08
624	0.0014982	4.03245e-09
625	0.0014982	1.8333e-08
626	0.0493854	4.19592e-07
627	0.00166781	3.79026e-08
628	0.0014982	4.77514e-08
629	0.0014982	4.79867e-09
630	0.0014982	1.12804e-09
631	0.0014982	1.29819e-08
632	0.0014982	2.60838e-08
633	0.00166781	3.05401e-08
634	0.00166781	6.49566e-09
635	0.00166781	9.7085e-09
636	0.00552621	2.78824e-08
637	0.0014982	3.30483e-09
638	0.0014982	5.46355e-08
639	0.0014982	8.88328e-09
640	0.00166781	2.17789e-08
641	0.0337501	2.42403e-05
642	0.00453846	1.73532e-08
643	0.0014982	8.19339e-08
644	0.0014982	3.8525e-08
645	0.0014982	9.13684e-09
646	0.00166781	9.3935e-08
647	0.0014982	8.85477e-09
648	0.00166781	1.99132e-08
649	0.0014982	1.35583e-08
650	0.0014982	6.34459e-09
651	0.00166781	2.72237e-09
652	0.00166781	4.26434e-09
653	0.0014982	1.0574e-08
654	0.0014982	1.06096e-08
655	0.0014982	1.45549e-08
656	0.0014982	3.88479e-08
657	0.00567383	7.81716e-08
658	0.0014982	4.41e-09
659	0.00144514	2.02146e-08
660	0.00166781	1.61117e-08
661	0.00166781	1.32547e-08
662	0.0014982	5.38954e-09
663	0.0014982	1.96183e-09
664	0.00166781	2.7274e-08
665	0.0014982	5.68282e-09
666	0.00166781	1.39178e-08
667	0.0014982	1.16149e-08
668	0.00166781	3.61646e-08
669	0.0014982	1.91267e-07
670	0.00166781	2.12782e-08
671	0.0014982	8.80457e-09
672	0.0014982	4.58421e-09
673	0.0014982	9.40919e-09
674	0.0014982	4.44714e-09
675	0.0014982	8.61924e-09
676	0.00166781	1.65949e-08
677	0.0014982	2.32253e-09
678	0.00166781	7.71729e-07
679	0.0014982	1.34294e-07
680	0.0014982	2.28671e-09
681	0.00166781	6.56101e-08
682	0.00144514	4.95469e-07
683	0.988377	0.999998
684	0.55566	0.990093
685	0.0014982	6.37472e-09
686	0.00166781	1.6622e-07
687	0.0014982	1.37207e-08
688	0.0014982	3.21141e-08
689	0.0014982	2.08823e-08
690	0.00166781	5.03465e-08
691	0.00166781	2.53204e-08
692	0.0014982	1.11451e-08
693	0.0014982	2.88283e-09
694	0.0014982	1.5545e-08
695	0.00166781	8.20692e-08
696	0.00166781	2.98774e-09
697	0.00166781	1.77539e-08
698	0.0014982	2.02655e-08
699	0.0014982	3.63201e-09
700	0.0014982	6.61817e-09
701	0.0014982	4.9545e-09
702	0.0014982	4.07734e-09
703	0.00166781	1.63377e-08
704	0.0014982	1.92308e-08
705	0.0014982	5.33951e-09
706	0.00166781	1.14608e-07
707	0.0014982	1.52596e-08
708	0.0014982	1.45743e-08
709	0.00144514	5.97406e-08
710	0.0014982	1.18601e-07
711	0.0014982	3.02222e-09
712	0.0014982	1.96979e-09
713	0.00796918	1.93964e-05
714	0.0014982	5.10188e-09
715	0.0014982	8.40319e-09
716	0.0014982	5.1307e-09
717	0.00144514	3.2238e-07
718	0.00166781	3.27408e-08
719	0.0014982	2.25933e-08
720	0.0014982	1.10149e-08
721	0.00595611	1.45941e-06
722	0.0014982	4.86816e-09
723	0.00166781	3.65481e-08
724	0.00166781	2.90845e-09
725	0.0014982	8.99598e-09
726	0.00144514	7.19457e-08
727	0.0014982	1.09819e-08
728	0.00166781	2.2415e-08
729	0.272375	0.120361
730	0.00166781	7.14326e-08
731	0.0014982	7.67681e-08
732	0.0014982	9.79204e-09
733	0.0014982	5.58946e-08
734	0.0014982	5.96632e-09
735	0.0153486	3.7663e-06
736	0.00166781	1.14799e-08
737	0.00166781	3.25633e-08
738	0.204367	0.00144477
739	0.0014982	5.86802e-08
740	0.0014982	1.22466e-08
741	0.00166781	1.48371e-07
742	0.0014982	5.07215e-09
743	0.0014982	3.14631e-09
744	0.0014982	1.46635e-08
745	0.0014982	7.7913e-09
746	0.00166781	2.21004e-08
747	0.0014982	2.84551e-09
748	0.0014982	4.80319e-09
749	0.00166781	1.516e-07
750	0.00484934	1.75576e-07
751	0.0014982	4.64164e-09
752	0.0332915	0.00635686
753	0.356685	0.538412
754	0.00398705	4.5185e-05
755	0.00166781	1.43455e-08
756	0.0014982	1.21369e-08
757	0.0014982	3.26618e-09
758	0.0014982	2.86299e-09
759	0.0014982	2.78309e-09
760	0.0014982	4.45956e-08
761	0.0014982	1.73773e-08
762	0.0014982	3.61459e-08
763	0.0014982	1.27603e-07
764	0.0014982	4.03816e-09
765	0.00144514	7.83716e-09
766	0.0014982	1.18142e-08
767	0.0014982	1.03081e-07
768	0.0014982	3.02211e-09
769	0.0014982	2.1771e-08
770	0.0014982	9.86349e-09
771	0.00166781	4.24213e-09
772	0.0014982	5.82943e-09
773	0.0014982	6.31287e-09
774	0.0014982	6.36358e-09
775	0.0014982	9.63008e-09
776	0.0014982	1.22887e-08
777	0.0014982	3.62948e-09
778	0.0014982	7.61968e-09
779	0.0014982	3.36214e-08
780	0.00166781	3.43406e-08
781	0.0014982	9.82975e-09
782	0.0014982	3.42204e-09
783	0.0014982	3.21306e-09
784	0.00144514	3.23279e-08
785	0.0014982	9.49567e-09
786	0.00144514	4.34169e-08
787	0.0014982	2.36521e-08
788	0.00166781	4.58237e-09
789	0.0014982	5.00861e-09
790	0.00166781	5.81808e-09
791	0.00166781	9.69065e-09
792	0.0014982	1.19672e-09
793	0.0014982	2.30242e-09
794	0.0014982	4.62148e-09
795	0.0014982	1.21762e-08
796	0.00166781	2.70564e-08
797	0.0014982	5.51415e-09
798	0.00144514	2.25218e-07
799	0.00166781	5.31978e-09
800	0.0014982	1.46994e-08
801	0.00166781	4.10108e-09
802	0.0014982	1.62962e-09
803	0.0014982	1.9429e-09
804	0.00166781	2.76535e-08
805	0.0014982	1.559e-08
806	0.0014982	2.30361e-08
807	0.0014982	8.50671e-10
808	0.00210864	2.02579e-06
809	0.0014982	9.48193e-09
810	0.00166781	5.67067e-09
811	0.0014982	9.84544e-10
812	0.0014982	4.43797e-08
813	0.0014982	7.89398e-09
814	0.00144514	5.34352e-08
815	0.0014982	4.15604e-08
816	0.0014982	1.00845e-08
817	0.0014982	1.96462e-09
818	0.0014982	1.34282e-07
819	0.0014982	2.74566e-09
820	0.00166781	6.53325e-09
821	0.0014982	5.56082e-09
822	0.0014982	5.9078e-08
823	0.0014982	6.76433e-09
824	0.00166781	1.27235e-08
825	0.0014982	5.6418e-09
826	0.00144514	2.66851e-07
827	0.0014982	1.20825e-08
828	0.0014982	5.3002e-09
829	0.0014982	3.61677e-08
830	0.0014982	1.32335e-08
831	0.0014982	2.92584e-09
832	0.0014982	3.90966e-09
833	0.0014982	3.60067e-08
834	0.0014982	5.37465e-09
835	0.00166781	6.66148e-09
836	0.0014982	2.10206e-08
837	0.00166781	5.84347e-09
838	0.0014982	5.29056e-09
839	0.00166781	8.16952e-08
840	0.00144514	4.49344e-09
841	0.0014982	1.63098e-07
842	0.0014982	5.57759e-08
843	0.0014982	5.47284e-09
844	0.0014982	5.90159e-09
845	0.0014982	1.14503e-08
846	0.00166781	2.41794e-08
847	0.0014982	1.79759e-09
848	0.0014982	2.69398e-08
849	0.0014982	1.51091e-08
850	0.00166781	1.01621e-08
851	0.0014982	3.32213e-09
852	0.0014982	8.4973e-08
853	0.00144514	3.11506e-08
854	0.0014982	5.78633e-09
855	0.00144514	1.33849e-07
856	0.0014982	1.02793e-08
857	0.0014982	1.30166e-08
858	0.0014982	7.17176e-08
859	0.00166781	2.45062e-08
860	0.0014982	4.17942e-09
861	0.0014982	7.38907e-09
862	0.0014982	1.80605e-08
863	0.0014982	2.75928e-09
864	0.0014982	7.4782e-09
865	0.0014982	3.62401e-09
866	0.0014982	3.65925e-08
867	0.0014982	4.08146e-09
868	0.0014982	3.86567e-09
869	0.0014982	2.66439e-09
870	0.0014982	1.85209e-09
871	0.0014982	1.04236e-07
872	0.0014982	8.64309e-09
873	0.00166781	2.47931e-09
874	0.0014982	1.91464e-08
875	0.0014982	6.91953e-09
876	0.0014982	5.6249e-09
877	0.0014982	4.04029e-09
878	0.0014982	2.31459e-08
879	0.0014982	4.41563e-09
880	0.0014982	2.49251e-08
881	0.0014982	7.19236e-09
882	0.0014982	2.26444e-08
883	0.0014982	1.19306e-08
884	0.0014982	1.20131e-09
885	0.0014982	1.411e-08
886	0.995465	1
887	0.0014982	6.98686e-09
888	0.0014982	1.34859e-08
889	0.00166781	1.61935e-08
890	0.0014982	5.21919e-09
891	0.00449381	1.32788e-06
892	0.0031743	7.05953e-09
893	0.00166781	1.76692e-08
894	0.00166781	6.57834e-07
895	0.00166781	2.72781e-08
896	0.0014982	1.69333e-08
897	0.00166781	1.42118e-09
898	0.0014982	3.02432e-08
899	0.0014982	7.04275e-09
900	0.0014982	9.70902e-09
901	0.0014982	1.01243e-07
902	0.00166781	1.13826e-08
903	0.0014982	6.15057e-09
904	0.00166781	3.90074e-08
905	0.0014982	5.82339e-09
906	0.0014982	4.48782e-08
907	0.0014982	3.47774e-08
908	0.00144514	1.43773e-07
909	0.0014982	4.69983e-09
910	0.00166781	9.26266e-09
911	0.0014982	1.06213e-08
912	0.0014982	6.04211e-09
913	0.00166781	1.54251e-08
914	0.0014982	7.08703e-09
915	0.0014982	1.52671e-08
916	0.0014982	1.62674e-08
917	0.00166781	1.54919e-08
918	0.0014982	7.24023e-09
919	0.00166781	1.03677e-07
920	0.0014982	2.39472e-08
921	0.0014982	2.36578e-09
922	0.0135941	2.11033e-08
923	0.0014982	6.28942e-09
924	0.00742205	3.70695e-08
925	0.00424996	4.62425e-06
926	0.822241	0.996881
927	0.00166781	5.40415e-09
928	0.0014982	7.40168e-08
929	0.00166781	2.18051e-08
930	0.0014982	4.83648e-09
931	0.0014982	1.44176e-07
932	0.00166781	7.55763e-08
933	0.0014982	2.25625e-08
934	0.0897597	0.00217785
935	0.00144514	4.54122e-08
936	0.0014982	1.39509e-09
937	0.0014982	3.98324e-09
938	0.0014982	1.73985e-08
939	0.00166781	2.81377e-08
940	0.0014982	4.10115e-08
941	0.0014982	5.53614e-08
942	0.011498	9.89435e-07
943	0.00166781	1.64332e-08
944	0.0014982	1.4354e-07
945	0.0739372	0.000319443
946	0.0014982	2.3576e-08
947	0.00227511	1.22719e-05
948	0.0014982	1.17668e-08
949	0.0014982	3.27202e-09
950	0.956272	0.99999
951	0.00210864	5.85362e-07
952	0.0014982	2.2901e-09
953	0.0014982	5.74946e-09
954	0.0014982	4.00389e-09
955	0.0014982	9.35876e-08
956	0.00144514	1.82713e-08
957	0.00166781	1.24535e-07
958	0.0014982	1.46641e-07
959	0.280858	0.150414
960	0.00166781	1.73125e-07
961	0.0014982	1.19943e-09
962	0.0014982	5.29584e-09
963	0.00144514	1.55015e-07
964	0.00359285	1.09809e-08
965	0.0014982	8.54464e-09
966	0.0014982	2.16914e-09
967	0.0014982	8.59553e-09
968	0.0014982	5.75171e-09
969	0.0014982	6.40729e-09
970	0.00302642	6.21522e-08
971	0.00717709	4.63204e-07
972	0.00166781	4.81502e-08
973	0.0189997	1.53076e-05
974	0.0014982	4.64016e-09
975	0.00357771	3.58601e-09
976	0.0014982	1.74364e-09
977	0.0014982	1.35195e-08
978	0.0014982	2.53697e-08
979	0.00166781	2.19711e-09
980	0.0014982	1.3608e-07
981	0.00210864	8.07304e-08
982	0.00144514	7.39104e-08
983	0.0014982	3.09409e-08
984	0.0014982	8.9724e-09
985	0.00166781	1.72362e-08
986	0.00144514	4.34859e-08
987	0.0014982	4.18635e-08
988	0.0014982	2.56461e-08
989	0.940055	0.999988
990	0.0834464	0.00521045
991	0.00166781	3.54554e-08
992	0.0014982	8.30638e-09
993	0.0014982	3.17155e-08
994	0.00166781	8.43632e-09
995	0.0014982	1.18803e-07
996	0.0014982	1.01452e-08
997	0.0014982	3.36412e-08
998	0.0014982	7.75966e-09
999	0.0014982	7.87829e-09
1000	0.0014982	2.13667e-08
1001	0.00166781	3.49681e-08
1002	0.0014982	0.000105606
1003	0.0014982	5.92358e-09
1004	0.00166781	5.30215e-08
1005	0.0014982	7.9326e-09
1006	0.00144514	9.86706e-08
1007	0.00166781	8.93752e-09
1008	0.00232946	0.00169958
1009	0.0014982	1.2001e-08
1010	0.0014982	3.78106e-08
1011	0.0156674	0.00033133
1012	0.00166781	1.12316e-08
1013	0.0014982	7.85328e-09
1014	0.0014982	3.83907e-09
1015	0.00144514	1.9175e-08
1016	0.0014982	1.76974e-08
1017	0.0014982	3.55283e-09
1018	0.00166781	1.68745e-07
1019	0.0014982	6.42624e-09
1020	0.0014982	1.68805e-08
1021	0.00302642	1.73915e-08
1022	0.0014982	3.49963e-09
1023	0.00575556	6.06913e-09
1024	0.00166781	2.23786e-09
1025	0.00595397	1.00991e-06
1026	0.0014982	1.21034e-08
1027	0.00403703	2.06151e-07
1028	0.00197574	8.16186e-09
1029	0.00595397	1.26094e-05
1030	0.00302642	5.15e-08
1031	0.00302642	4.84516e-08
1032	0.00302642	2.56453e-08
1033	0.0014982	1.36379e-09
1034	0.0014982	6.33584e-09
1035	0.00626869	7.18507e-07
1036	0.0014982	3.84324e-09
1037	0.00201895	6.465e-06
1038	0.0014982	6.0439e-09
1039	0.00197574	7.48378e-08
1040	0.0014982	1.68275e-08
1041	0.00197574	1.59794e-08
1042	0.00166781	1.89492e-08
1043	0.00703476	8.12447e-07
1044	0.0014982	6.28116e-08
1045	0.00166781	8.13595e-09
1046	0.00344607	2.24143e-06
1047	0.00547532	1.91808e-07
1048	0.0014982	2.95737e-09
1049	0.0014982	6.28935e-09
1050	0.00166781	3.54e-08
1051	0.0014982	4.84937e-09
1052	0.00166781	1.48905e-07
1053	0.0014982	8.40675e-09
1054	0.0014982	2.18713e-09
1055	0.0530074	4.78522e-07
1056	0.00166781	8.08657e-08
1057	0.00166781	6.09434e-09
1058	0.0014982	1.20921e-08
1059	0.00166781	1.78442e-08
1060	0.0014982	2.58011e-08
1061	0.0014982	1.4251e-08
1062	0.0014982	7.83721e-09
1063	0.0014982	7.51185e-08
1064	0.00232984	2.51176e-08
1065	0.0014982	1.68187e-09
1066	0.0014982	2.16107e-09
1067	0.00944423	0.000101938
1068	0.0588047	4.73144e-08
1069	0.00470568	7.44174e-07
1070	0.00197574	4.07059e-09
1071	0.00232984	5.58898e-07
1072	0.00232984	2.15814e-08
1073	0.0014982	3.79313e-08
1074	0.0530918	0.000751211
1075	0.60488	0.965392
1076	0.0014982	5.06556e-09
1077	0.00302642	4.90226e-08
1078	0.0014982	2.55129e-08
1079	0.00332417	2.49286e-08
1080	0.0123383	1.03925e-05
1081	0.00410306	6.66868e-09
1082	0.00332417	1.37517e-08
1083	0.0107884	1.96504e-07
1084	0.121083	0.0234553
1085	0.0014982	2.50374e-08
1086	0.00302642	7.85816e-09
1087	0.0014982	2.41187e-08
1088	0.0014982	4.58265e-09
1089	0.00166781	1.10718e-08
1090	0.00428473	2.73868e-08
1091	0.00302642	8.00609e-09
1092	0.00197574	2.33581e-09
1093	0.0014982	7.67445e-09
1094	0.914674	0.999888
1095	0.0172701	2.1059e-06
1096	0.00365763	1.77035e-07
1097	0.0014982	1.21275e-08
1098	0.00428473	7.39733e-07
1099	0.0014982	1.06692e-08
1100	0.0014982	5.46681e-08
1101	0.00227666	9.34508e-08
1102	0.00166781	7.2824e-08
1103	0.0014982	1.05446e-08
1104	0.00166781	1.74641e-08
1105	0.0014982	3.71346e-08
1106	0.0014982	8.87024e-09
1107	0.0104507	4.28342e-07
1108	0.0014982	7.51236e-09
1109	0.00166781	2.72137e-08
1110	0.00365763	3.2034e-06
1111	0.0014982	7.54559e-09
1112	0.00401723	6.01734e-08
1113	0.00144514	5.03236e-08
1114	0.0014982	4.71356e-09
1115	0.0120194	1.62463e-05
1116	0.0014982	2.05126e-08
1117	0.0014982	2.61856e-08
1118	0.0014982	7.67266e-09
1119	0.0014982	4.22338e-09
1120	0.00365763	1.418e-08
1121	0.0014982	8.81705e-09
1122	0.0014982	1.97562e-08
1123	0.00166781	6.32334e-08
1124	0.00166781	1.32007e-08
1125	0.00166781	2.74329e-08
1126	0.0014982	2.45343e-08
1127	0.010762	0.000123014
1128	0.00166781	7.88127e-09
1129	0.00397945	2.69515e-06
1130	0.0014982	1.84632e-08
1131	0.0014982	1.39227e-08
1132	0.00268803	7.38326e-08
1133	0.0014982	1.43374e-08
1134	0.0014982	4.85304e-08
1135	0.0182494	1.08455e-05
1136	0.0014982	7.42105e-09
1137	0.00692636	5.35939e-08
1138	0.00197574	7.50439e-09
1139	0.0031743	9.90991e-09
1140	0.0014982	5.44484e-09
1141	0.0227347	0.00615065
1142	0.00636252	2.50032e-05
1143	0.00144514	1.3017e-07
1144	0.00166781	7.87802e-08
1145	0.00374982	1.60505e-07
1146	0.00166781	6.04889e-08
1147	0.070605	5.60512e-05
1148	0.0318865	1.23181e-05
1149	0.00302642	2.71274e-09
1150	0.0014982	1.89495e-09
1151	0.0014982	1.22701e-08
1152	0.00601815	2.44604e-07
1153	0.0014982	8.7952e-10
1154	0.00348654	1.45955e-08
1155	0.00860941	1.01314e-06
1156	0.00211147	1.89448e-08
1157	0.0014982	2.74327e-08
1158	0.0541733	1.86109e-06
1159	0.00161954	4.16012e-09
1160	0.00166781	7.29649e-08
1161	0.0692354	0.000742192
1162	0.00917025	6.48405e-05
1163	0.00168643	4.36149e-08
1164	0.00189899	1.23281e-08
1165	0.0014982	7.68352e-08
1166	0.999913	0.00348097
1167	0.00595611	2.12404e-05
1168	0.00166781	2.18403e-08
1169	0.00268803	0.000100253
1170	0.0014982	1.08298e-08
1171	0.00166781	5.08222e-09
1172	0.00302642	1.18659e-08
1173	0.00428473	4.40755e-07
1174	0.0014982	9.14774e-09
1175	0.00166781	2.8851e-08
1176	0.0419442	0.000223933
1177	0.00161954	6.4556e-09
1178	0.00303334	1.10712e-07
1179	0.00463069	5.88029e-06
1180	0.0014982	5.4214e-08
1181	0.00166781	9.3753e-09
1182	0.00166781	6.99425e-08
1183	0.00181982	6.30972e-08
1184	0.00392947	2.18406e-07
1185	0.0014982	2.53315e-09
1186	0.0014982	1.45509e-08
1187	0.0014982	2.28372e-08
1188	0.0014982	3.3023e-08
1189	0.00166781	1.08534e-07
1190	0.0014982	5.05259e-08
1191	0.00166781	7.57045e-08
1192	0.0014982	4.21134e-09
1193	0.0014982	5.60457e-09
1194	0.00166781	1.23903e-07
1195	0.00614433	3.00749e-06
1196	0.0014982	1.60399e-07
1197	0.29806	0.0409322
1198	0.0014982	5.8542e-09
1199	0.0014982	3.61334e-09
1200	0.0014982	8.29343e-09
1201	0.00166781	2.67809e-08
1202	0.00166781	5.89936e-08
1203	0.00132245	4.01787e-08
1204	0.0772693	0.000102496
1205	0.0053608	1.78882e-08
1206	0.00138718	1.023e-08
1207	0.0042134	2.92311e-07
1208	0.00156383	9.0671e-09
1209	0.00156383	1.20313e-08
1210	0.00174085	6.43625e-09
1211	0.0124942	2.10321e-07
1212	0.00264397	1.96146e-08
1213	0.00156383	8.21719e-09
1214	0.00132245	5.40311e-09
1215	0.00220259	1.17883e-07
1216	0.00456258	3.73288e-08
1217	0.00315878	2.30211e-07
1218	0.00506472	1.37408e-06
1219	0.00132245	5.07224e-08
1220	0.316353	9.94816e-06
1221	0.00156383	1.75011e-08
1222	0.00391368	2.54333e-06
1223	0.00709376	1.29915e-06
1224	0.00315575	3.49642e-06
1225	0.00156383	1.24296e-08
1226	0.00200153	1.41671e-08
1227	0.0014982	3.24233e-09
1228	0.0014982	1.7916e-09
1229	0.0014982	3.6966e-09
1230	0.00332417	4.91104e-08
1231	0.00302642	2.04695e-08
1232	0.0304378	1.47098e-06
1233	0.0101193	4.88354e-08
1234	0.0014982	3.15483e-08
1235	0.00332417	3.40596e-09
1236	0.0014982	2.97336e-09
1237	0.0014982	1.00516e-09
1238	0.00166781	1.91028e-09
1239	0.0127185	2.30198e-06
1240	0.0441664	0.000113126
1241	0.0014982	2.94242e-08
1242	0.00332417	2.37786e-08
1243	0.00636252	2.05253e-05
1244	0.00166781	2.30989e-08
1245	0.00530306	2.60316e-05
1246	0.00201895	4.17176e-07
1247	0.00332417	3.10948e-09
1248	0.0014982	1.77258e-08
1249	0.0014982	1.56106e-09
1250	0.0014982	3.03282e-08
1251	0.0014982	3.58309e-08
1252	0.0014982	8.33193e-09
1253	0.00344607	1.66229e-07
1254	0.0014982	6.54178e-09
1255	0.0014982	4.10501e-09
1256	0.00166781	5.81346e-09
1257	0.00166781	1.74662e-07
1258	0.00166781	7.10719e-09
1259	0.959614	0.0578392
1260	0.00607457	9.85994e-09
1261	0.00701232	5.69637e-08
1262	0.0014982	1.7045e-09
1263	0.00358587	5.41188e-09
1264	0.00302642	2.97069e-08
1265	0.3027	2.64587e-05
1266	0.00593495	1.11161e-08
1267	0.0014982	3.89366e-09
1268	0.0014982	4.0084e-10
1269	0.00204387	1.53042e-08
1270	0.00227511	1.92304e-08
1271	0.00204387	3.31253e-07
1272	0.00166781	1.31746e-07
1273	0.0014982	2.34368e-08
1274	0.0014982	5.64178e-09
1275	0.0014982	2.57876e-08
1276	0.0014982	2.39916e-09
1277	0.0014982	5.02388e-08
1278	0.00166781	1.22123e-08
1279	0.0014982	3.24243e-08
1280	0.0014982	6.49e-09
1281	0.0014982	1.35624e-08
1282	0.0014982	7.68133e-08
1283	0.0014982	1.22791e-07
1284	0.0014982	2.0517e-07
1285	0.0014982	1.29329e-08
1286	0.00166781	9.24087e-09
1287	0.0014982	4.24457e-08
1288	0.0014982	1.39435e-08
1289	0.0014982	3.29537e-08
1290	0.0014982	2.08481e-08
1291	0.0014982	7.27402e-09
1292	0.0014982	2.29253e-08
1293	0.00166781	4.56705e-08
1294	0.0014982	3.65172e-09
1295	0.0014982	1.78867e-08
1296	0.0014982	3.41188e-08
1297	0.00166781	1.14235e-07
1298	0.0014982	2.00693e-08
1299	0.0014982	1.48474e-08
1300	0.0014982	1.91431e-07
1301	0.0014982	1.21461e-08
1302	0.00166781	1.16381e-08
1303	0.0014982	3.43201e-08
1304	0.0014982	1.1546e-08
1305	0.0014982	2.74173e-08
1306	0.0014982	2.54205e-08
1307	0.00166781	9.23263e-08
1308	0.0014982	4.93642e-08
1309	0.00144514	5.76183e-08
1310	0.0014982	2.03468e-08
1311	0.00166781	6.68247e-09
1312	0.00144514	4.47523e-07
1313	0.00166781	8.33033e-08
1314	0.0014982	4.71784e-08
1315	0.0014982	4.33635e-08
1316	0.0190864	2.44714e-05
1317	0.0014982	7.5638e-09
1318	0.00144514	6.75834e-08
1319	0.0014982	4.93499e-09
1320	0.0014982	8.75368e-09
1321	0.0014982	1.72863e-08
1322	0.00166781	2.11147e-09
1323	0.0014982	2.84527e-09
1324	0.0014982	5.15926e-08
1325	0.0014982	2.31635e-08
1326	0.0014982	2.3428e-08
1327	0.0014982	5.97707e-08
1328	0.0014982	2.21524e-08
1329	0.00166781	3.48241e-07
1330	0.0014982	3.59101e-07
1331	0.0014982	8.85278e-08
1332	0.0014982	2.7147e-08
1333	0.00166781	2.45795e-08
1334	0.0014982	1.2585e-07
1335	0.0014982	2.59113e-08
1336	0.0014982	4.90113e-08
1337	0.0014982	1.72774e-07
1338	0.0014982	5.53231e-08
1339	0.00166781	1.66504e-07
1340	0.0014982	3.66972e-08
1341	0.00144514	7.54068e-08
1342	0.00166781	2.77181e-07
1343	0.0014982	9.38855e-08
1344	0.00166781	9.61127e-08
1345	0.0014982	3.70535e-08
1346	0.0014982	4.88161e-07
1347	0.00166781	2.55252e-07
1348	0.0014982	1.15258e-07
1349	0.00164037	4.04467e-07
1350	0.0014982	5.40949e-08
1351	0.00166781	2.35568e-08
1352	0.0014982	3.87685e-08
1353	0.0014982	1.55219e-08
1354	0.0014982	1.50161e-08
1355	0.0014982	7.33872e-08
1356	0.0014982	3.10705e-08
1357	0.00166781	1.13875e-07
1358	0.0014982	5.79683e-08
1359	0.0014982	3.71212e-07
1360	0.0014982	2.46836e-08
1361	0.0014982	1.81825e-06
1362	0.0014982	2.02918e-07
1363	0.0014982	1.1519e-07
1364	0.0014982	7.34112e-09
1365	0.00144514	7.13171e-08
1366	0.00144514	4.02853e-06
1367	0.0014982	3.90431e-08
1368	0.0014982	2.2234e-08
1369	0.00144514	9.79279e-08
1370	0.00166781	6.23992e-09
1371	0.0014982	2.33467e-08
1372	0.0014982	5.01678e-08
1373	0.0014982	1.94298e-08
1374	0.00144514	7.97249e-08
1375	0.0014982	2.1969e-08
1376	0.00166781	2.35034e-07
1377	0.00166781	5.2624e-08
1378	0.0014982	6.17486e-09
1379	0.0014982	2.88915e-08
1380	0.0014982	3.46435e-08
1381	0.00144514	6.64647e-08
1382	0.0014982	9.03097e-09
1383	0.00144514	7.96371e-08
1384	0.0014982	6.56021e-08
1385	0.0014982	2.65129e-08
1386	0.0014982	8.32196e-09
1387	0.0014982	6.73024e-08
1388	0.00166781	1.88319e-08
1389	0.0014982	1.47071e-08
1390	0.00166781	7.15121e-07
1391	0.00166781	3.67203e-08
1392	0.303465	0.000410316
1393	0.0014982	8.31262e-08
1394	0.0014982	6.1489e-09
1395	0.0014982	4.19601e-08
1396	0.0014982	7.68164e-09
1397	0.0014982	9.03566e-09
1398	0.0014982	5.82536e-08
1399	0.00232984	4.05889e-09
1400	0.00166781	1.33796e-07
1401	0.00166781	3.92203e-09
1402	0.00166781	1.28858e-08
1403	0.00236171	9.08746e-07
1404	0.0014982	1.10925e-08
1405	0.00166781	2.61138e-08
1406	0.0014982	2.35774e-08
1407	0.0014982	1.31337e-08
1408	0.0014982	6.60362e-08
1409	0.00144514	4.17611e-08
1410	0.0014982	9.22987e-08
1411	0.00144514	2.35032e-07
1412	0.00166781	3.36959e-08
1413	0.00166781	7.17861e-07
1414	0.0014982	2.86858e-08
1415	0.0014982	6.5991e-09
1416	0.00166781	3.69634e-08
1417	0.0014982	1.21947e-08
1418	0.0014982	1.26648e-08
1419	0.0014982	1.20231e-08
1420	0.00166781	6.10028e-08
1421	0.0014982	7.42724e-08
1422	0.0014982	8.64657e-08
1423	0.0014982	1.69519e-08
1424	0.0014982	4.59368e-09
1425	0.0014982	1.60853e-08
1426	0.0014982	1.38224e-08
1427	0.00166781	1.40648e-08
1428	0.00495092	2.76211e-07
1429	0.0014982	7.19288e-09
1430	0.00166781	5.35128e-08
1431	0.0014982	1.57143e-07
1432	0.0014982	4.80556e-09
1433	0.00166781	5.66725e-08
1434	0.00166781	5.93157e-07
1435	0.0014982	2.11617e-08
1436	0.0014982	2.23468e-08
1437	0.00169064	4.41257e-06
1438	0.00166781	5.18649e-08
1439	0.00166781	7.5448e-08
1440	0.0014982	2.01237e-08
1441	0.0014982	1.46545e-08
1442	0.0014982	2.20737e-08
1443	0.0014982	2.63934e-08
1444	0.0014982	1.80297e-08
1445	0.00144514	2.9233e-07
1446	0.0014982	1.18186e-08
1447	0.00166781	9.01727e-07
1448	0.00166781	4.56564e-07
1449	0.0897273	0.0188858
1450	0.0014982	1.05235e-07
1451	0.0014982	3.43976e-08
1452	0.00144514	2.55325e-07
1453	0.0014982	2.27612e-08
1454	0.00166781	1.01965e-08
1455	0.0014982	1.09572e-08
1456	0.00144514	9.85094e-08
1457	0.0014982	7.48947e-08
1458	0.0014982	2.27365e-08
1459	0.00732442	2.54612e-07
1460	0.00166781	3.30759e-08
1461	0.0014982	2.02173e-09
1462	0.00166781	5.65017e-07
1463	0.0014982	3.32882e-08
1464	0.00166781	5.49741e-08
1465	0.0014982	7.07691e-09
1466	0.00261257	7.31359e-07
1467	0.00144514	2.68821e-08
1468	0.0014982	3.35334e-08
1469	0.0014982	2.14278e-08
1470	0.00166781	2.84841e-08
1471	0.0014982	2.73538e-08
1472	0.0014982	2.74218e-08
1473	0.0014982	6.66948e-08
1474	0.00166781	5.54589e-08
1475	0.0014982	9.23663e-09
1476	0.0014982	2.11708e-08
1477	0.0014982	1.98946e-08
1478	0.0014982	2.53731e-08
1479	0.0014982	1.53956e-07
1480	0.00166781	5.23277e-08
1481	0.00166781	6.7476e-08
1482	0.00166781	1.33073e-08
1483	0.00166781	2.03779e-08
1484	0.0014982	1.76461e-09
1485	0.0014982	2.04875e-08
1486	0.00197574	5.12298e-08
1487	0.00166781	2.62356e-08
1488	0.0014982	7.72013e-08
1489	0.00144514	1.09241e-07
1490	0.0014982	1.0892e-07
1491	0.00166781	2.90387e-08
1492	0.0014982	2.97628e-08
1493	0.0014982	2.8576e-08
1494	0.0014982	2.7293e-08
1495	0.0014982	1.86358e-08
1496	0.0014982	8.18831e-08
1497	0.0014982	1.91531e-08
1498	0.0014982	8.43917e-08
1499	0.0014982	2.6505e-08
1500	0.0014982	1.72821e-09
1501	0.0014982	3.2969e-08
1502	0.0014982	8.21013e-09
1503	0.0014982	9.92192e-09
1504	0.00290797	3.80948e-08
1505	0.0014982	6.01242e-08
1506	0.00166781	1.10903e-07
1507	0.0014982	5.00447e-08
1508	0.0014982	2.84086e-09
1509	0.0014982	1.24378e-06
1510	0.00144514	1.10078e-07
1511	0.00164037	1.49655e-07
1512	0.0014982	1.13147e-08
1513	0.00144514	8.3706e-07
1514	0.0014982	1.28283e-08
1515	0.0014982	5.30403e-09
1516	0.0014982	5.72271e-08
1517	0.00166781	1.05018e-08
1518	0.00166781	2.26437e-07
1519	0.0014982	7.8215e-08
1520	0.0014982	1.35111e-08
1521	0.00144514	9.15521e-08
1522	0.0014982	2.83878e-08
1523	0.0014982	5.90157e-08
1524	0.0014982	2.86639e-07
1525	0.0014982	2.86364e-08
1526	0.0014982	6.71453e-09
1527	0.0014982	7.0912e-08
1528	0.0014982	1.78818e-08
1529	0.00166781	7.05463e-08
1530	0.0014982	1.21283e-08
1531	0.00144514	6.34604e-08
1532	0.0014982	2.96848e-08
1533	0.0014982	2.46547e-07
1534	0.00144514	1.65135e-07
1535	0.0014982	1.15384e-08
1536	0.0014982	1.89065e-08
1537	0.0014982	7.12618e-08
1538	0.0014982	5.08181e-08
1539	0.0014982	1.58603e-08
1540	0.0014982	5.92836e-08
1541	0.00166781	5.68952e-07
1542	0.00166781	6.96861e-08
1543	0.0014982	4.56625e-08
1544	0.0014982	3.08856e-08
1545	0.0014982	1.72466e-08
1546	0.0014982	1.53582e-08
1547	0.0014982	1.07926e-08
1548	0.0014982	1.52017e-08
1549	0.00166781	5.72033e-08
1550	0.0014982	1.09049e-08
1551	0.0014982	2.25639e-08
1552	0.0014982	1.65946e-08
1553	0.0014982	1.80194e-08
1554	0.00144514	7.79449e-08
1555	0.00166781	2.07464e-08
1556	0.00166781	4.32158e-08
1557	0.00144514	3.78955e-06
1558	0.00144514	1.32658e-07
1559	0.0014982	3.27079e-07
1560	0.0014982	1.44993e-08
1561	0.0014982	8.88738e-09
1562	0.0014982	4.63307e-08
1563	0.0014982	5.81099e-09
1564	0.0014982	1.88745e-07
1565	0.00166781	2.38968e-08
1566	0.0014982	3.01984e-08
1567	0.0014982	3.28798e-08
1568	0.00144514	4.54839e-07
1569	0.0014982	2.2294e-08
1570	0.0970171	0.000635616
1571	0.0014982	1.78364e-07
1572	0.0014982	2.3121e-08
1573	0.0858695	0.0669589
1574	0.0014982	6.03813e-08
1575	0.00166781	1.03483e-07
1576	0.0014982	6.90311e-08
1577	0.0014982	2.98455e-08
1578	0.00166781	3.16203e-08
1579	0.0014982	2.02528e-08
1580	0.00166781	1.83281e-08
1581	0.0014982	1.21263e-08
1582	0.0014982	7.19301e-09
1583	0.00166781	4.3002e-08
1584	0.0014982	1.93993e-08
1585	0.0014982	1.11999e-08
1586	0.00166781	1.38426e-08
1587	0.00166781	1.09361e-08
1588	0.00144514	5.09104e-08
1589	0.00166781	6.28703e-08
1590	0.0014982	5.34681e-08
1591	0.0014982	1.05966e-08
1592	0.0014982	6.99197e-09
1593	0.00166781	3.28082e-08
1594	0.0014982	2.13138e-08
1595	0.0014982	1.60898e-07
1596	0.00144514	1.18736e-07
1597	0.0014982	5.36821e-07
1598	0.0014982	8.59992e-08
1599	0.0014982	3.62424e-08
1600	0.00423601	1.50594e-06
1601	0.0014982	4.7269e-08
1602	0.0014982	9.66735e-08
1603	0.0014982	3.69313e-09
1604	0.0014982	7.65523e-08
1605	0.393854	0.0171783
1606	0.00144514	7.96139e-08
1607	0.0014982	3.8041e-08
1608	0.0014982	9.25715e-09
1609	0.00166781	5.82848e-08
1610	0.00166781	7.70857e-09
1611	0.00166781	7.22792e-08
1612	0.00166781	2.42347e-07
1613	0.0014982	3.702e-08
1614	0.163845	0.000199783
1615	0.00166781	9.63405e-08
1616	0.00396988	2.43033e-08
1617	0.0014982	9.37667e-08
1618	0.0014982	1.05621e-08
1619	0.00144514	1.62523e-07
1620	0.00166781	1.22647e-08
1621	0.00166781	1.73178e-08
1622	0.0014982	2.69109e-08
1623	0.0014982	9.72997e-09
1624	0.00166781	9.86084e-08
1625	0.00182746	5.46433e-08
1626	0.0372475	0.000974318
1627	0.00144514	4.52824e-08
1628	0.0014982	1.02118e-08
1629	0.00166781	1.73501e-08
1630	0.00166781	4.81008e-08
1631	0.00144514	1.2343e-07
1632	0.0014982	2.01528e-08
1633	0.0014982	7.67654e-09
1634	0.0014982	1.65129e-08
1635	0.00166781	7.56958e-08
1636	0.00166781	6.077e-09
1637	0.00158845	1.31487e-07
1638	0.0014982	6.6753e-09
1639	0.00166781	3.77536e-08
1640	0.0014982	4.73165e-09
1641	0.0014982	4.69519e-09
1642	0.135024	6.85565e-05
1643	0.00164037	2.47539e-08
1644	0.00197574	3.03929e-08
1645	0.0014982	2.79976e-08
1646	0.0014982	2.14866e-08
1647	0.0014982	1.38088e-08
1648	0.0014982	1.03545e-08
1649	0.00244011	8.03813e-07
1650	0.015419	2.23866e-08
1651	0.00166781	1.13579e-06
1652	0.0014982	3.51993e-08
1653	0.00166781	3.64526e-08
1654	0.0014982	2.86346e-08
1655	0.0014982	1.04275e-08
1656	0.00144514	1.16518e-07
1657	0.0014982	2.71773e-08
1658	0.0014982	4.04297e-08
1659	0.0014982	5.9965e-08
1660	0.00166781	3.44863e-08
1661	0.144705	0.00208894
1662	0.00166781	9.57262e-08
1663	0.00166781	2.45891e-08
1664	0.00166781	3.68532e-07
1665	0.00166781	1.26156e-07
1666	0.0021227	1.09362e-07
1667	0.00166781	1.23113e-07
1668	0.0014982	3.23556e-09
1669	0.0014982	4.42506e-09
1670	0.00144514	5.26349e-07
1671	0.00166781	2.03577e-07
1672	0.00166781	4.80743e-08
1673	0.0014982	4.9379e-09
1674	0.00166781	1.86375e-08
1675	0.00166781	3.71461e-08
1676	0.00166781	5.45643e-08
1677	0.0014982	8.37264e-09
1678	0.00166781	3.86806e-08
1679	0.00166781	3.7577e-07
1680	0.0014982	1.47739e-07
1681	0.0014982	5.14367e-07
1682	0.00144514	7.19384e-08
1683	0.00166781	3.10856e-08
1684	0.0014982	3.78219e-09
1685	0.0014982	1.51896e-08
1686	0.00166781	6.60863e-08
1687	0.0014982	1.41672e-08
1688	0.0014982	1.88029e-08
1689	0.00166781	1.66567e-08
1690	0.00166781	1.37124e-08
1691	0.00166781	3.28655e-08
1692	0.00166781	3.7819e-08
1693	0.0014982	2.94816e-07
1694	0.00261257	1.67608e-08
1695	0.0014982	9.08908e-09
1696	0.0014982	1.6985e-09
1697	0.0014982	4.52004e-09
1698	0.0014982	1.79458e-08
1699	0.0014982	1.09728e-08
1700	0.0014982	1.47182e-07
1701	0.0014982	6.39697e-09
1702	0.0014982	3.90765e-08
1703	0.0014982	4.27886e-08
1704	0.102146	0.0242929
1705	0.0014982	8.75512e-09
1706	0.00166781	7.91323e-07
1707	0.00144514	1.21166e-08
1708	0.00144514	3.29761e-08
1709	0.0014982	3.2276e-08
1710	0.0014982	2.30835e-08
1711	0.0014982	1.20459e-08
1712	0.0014982	2.85466e-08
1713	0.0014982	3.14266e-08
1714	0.0014982	1.06035e-08
1715	0.00144514	1.53425e-07
1716	0.00166781	1.12541e-07
1717	0.00144514	1.86692e-07
1718	0.922693	0.999952
1719	0.0014982	1.30207e-07
1720	0.0014982	6.5379e-08
1721	0.0014982	1.1433e-07
1722	0.0014982	3.26216e-08
1723	0.0014982	2.57784e-08
1724	0.00166781	1.38176e-07
1725	0.0014982	1.94083e-08
1726	0.00166781	3.67041e-08
1727	0.0014982	6.11796e-08
1728	0.0014982	1.52172e-08
1729	0.0014982	2.13125e-08
1730	0.0014982	5.10362e-08
1731	0.00166781	1.92006e-07
1732	0.00166781	2.98139e-07
1733	0.0014982	1.00069e-08
1734	0.0014982	1.09631e-08
1735	0.0014982	2.10801e-08
1736	0.0014982	4.43792e-08
1737	0.0014982	7.26644e-08
1738	0.0014982	2.13791e-08
1739	0.0014982	1.88741e-08
1740	0.0014982	1.10778e-07
1741	0.0014982	3.17999e-07
1742	0.0014982	2.57156e-08
1743	0.0014982	7.55278e-08
1744	0.0014982	3.00324e-07
1745	0.00144514	3.72159e-08
1746	0.00166781	3.33695e-08
1747	0.0014982	1.12288e-08
1748	0.0014982	2.36771e-08
1749	0.00136957	2.98376e-07
1750	0.00166781	1.47778e-07
1751	0.00174085	3.48322e-07
1752	0.0014982	6.19283e-09
1753	0.0014982	3.9785e-09
1754	0.00166781	1.88547e-08
1755	0.00166781	5.89937e-09
1756	0.00166781	3.74714e-08
1757	0.0014982	3.48496e-09
1758	0.0014982	1.73558e-08
1759	0.0014982	1.62623e-08
1760	0.0014982	5.16863e-09
1761	0.0014982	3.31211e-07
1762	0.0014982	3.39196e-08
1763	0.00166781	1.42316e-07
1764	0.00166781	5.4922e-08
1765	0.00166781	1.32483e-08
1766	0.00166781	8.87602e-08
1767	0.0014982	2.90824e-08
1768	0.00216256	8.32515e-07
1769	0.00166781	8.30101e-08
1770	0.00166781	2.47308e-08
1771	0.0014982	7.07269e-08
1772	0.00261257	2.38324e-07
1773	0.0014982	1.49788e-08
1774	0.0014982	7.47476e-08
1775	0.0014982	1.00106e-08
1776	0.0014982	4.43038e-08
1777	0.0014982	7.80599e-08
1778	0.0014982	3.88817e-09
1779	0.00144514	2.67039e-08
1780	0.00166781	5.68349e-08
1781	0.0014982	8.62975e-09
1782	0.0014982	3.5382e-07
1783	0.0014982	2.12949e-08
1784	0.0014982	2.57419e-07
1785	0.0014982	3.79783e-09
1786	0.00166781	9.75943e-08
1787	0.0014982	5.76625e-08
1788	0.0014982	1.45104e-07
1789	0.0014982	4.04385e-08
1790	0.0014982	4.9581e-08
1791	0.0014982	1.68575e-08
1792	0.0014982	4.75668e-09
1793	0.0014982	3.06479e-07
1794	0.00166781	1.87984e-07
1795	0.00166781	7.08369e-08
1796	0.0014982	8.59802e-09
1797	0.00136957	2.20642e-07
1798	0.00267698	1.2491e-07
1799	0.00166781	3.75862e-07
1800	0.00166781	2.2137e-08
1801	0.0014982	3.49676e-08
1802	0.00166781	1.74571e-08
1803	0.0014982	3.69869e-09
1804	0.00166781	3.21392e-08
1805	0.0014982	1.34796e-08
1806	0.00166781	6.45866e-08
1807	0.0014982	1.39559e-08
1808	0.0014982	4.92009e-08
1809	0.0014982	1.19611e-08
1810	0.00166781	1.00818e-08
1811	0.00166781	6.39935e-08
1812	0.0014982	1.23599e-08
1813	0.00166781	9.32473e-09
1814	0.0014982	1.74449e-07
1815	0.00136957	2.29884e-08
1816	0.00166781	2.01176e-07
1817	0.00136957	8.53088e-08
1818	0.00166781	5.21785e-08
1819	0.0014982	8.75393e-08
1820	0.00166781	1.5403e-08
1821	0.0014982	5.71e-09
1822	0.0014982	1.41769e-07
1823	0.0014982	2.99038e-09
1824	0.00144514	7.7164e-08
1825	0.0014982	1.15304e-08
1826	0.00144514	7.68547e-08
1827	0.00166781	3.83303e-08
1828	0.00166781	3.38756e-08
1829	0.0014982	1.93266e-07
1830	0.00166781	2.32574e-08
1831	0.00166781	2.04196e-08
1832	0.00292192	1.96124e-07
1833	0.00166781	6.96248e-08
1834	0.0014982	1.67948e-08
1835	0.0014982	1.11889e-08
1836	0.00166781	1.19704e-07
1837	0.00144514	6.43674e-08
1838	0.00144514	3.57357e-07
1839	0.0014982	1.76728e-08
1840	0.0014982	7.13483e-09
1841	0.0014982	5.21048e-09
1842	0.00166781	1.2625e-08
1843	0.00166781	1.34085e-07
1844	0.00166781	9.86265e-09
1845	0.0014982	2.13226e-08
1846	0.00144514	3.54913e-08
1847	0.0014982	3.1059e-08
1848	0.00132106	3.41195e-08
1849	0.00152464	1.55702e-06
1850	0.0014982	5.27588e-08
1851	0.00166781	1.7627e-06
1852	0.00166781	3.55552e-08
1853	0.00166781	3.89791e-08
1854	0.0014982	1.85627e-07
1855	0.0014982	3.98238e-08
1856	0.0014982	4.00723e-08
1857	0.00166781	4.11011e-08
1858	0.00166781	7.91389e-07
1859	0.0014982	1.52376e-08
1860	0.00249779	1.12467e-07
1861	0.00166781	6.24223e-06
1862	0.00166781	2.14261e-08
1863	0.00136957	1.10258e-08
1864	0.0014982	4.28663e-08
1865	0.00166781	7.83034e-08
1866	0.00216256	1.45715e-08
1867	0.00166781	3.32828e-07
1868	0.0014982	1.98296e-08
1869	0.0014982	8.99036e-09
1870	0.0014982	1.0534e-08
1871	0.0014982	3.27087e-08
1872	0.0014982	1.6241e-08
1873	0.0014982	3.1028e-07
1874	0.00166781	7.82221e-09
1875	0.00166781	3.16603e-07
1876	0.0014982	2.3657e-08
1877	0.0014982	2.52843e-08
1878	0.0014982	2.79316e-08
1879	0.0014982	3.71673e-08
1880	0.0014982	1.61286e-07
1881	0.00166781	8.35429e-08
1882	0.0014982	5.05809e-08
1883	0.0014982	1.66086e-08
1884	0.0014982	6.76986e-09
1885	0.0014982	3.93556e-08
1886	0.0014982	1.0637e-08
1887	0.0014982	7.97353e-09
1888	0.00166781	1.68933e-08
1889	0.00166781	3.08653e-07
1890	0.00166781	1.9514e-07
1891	0.00166781	4.54522e-08
1892	0.0014982	1.83403e-08
1893	0.00166781	2.60021e-08
1894	0.0014982	3.24321e-08
1895	0.0014982	3.22171e-08
1896	0.0014982	5.53592e-09
1897	0.00166781	1.53738e-08
1898	0.00144514	2.25775e-07
1899	0.00166781	2.21087e-08
1900	0.00166781	1.70313e-07
1901	0.0014982	3.92291e-09
1902	0.00166781	2.82959e-08
1903	0.0014982	8.70754e-09
1904	0.0014982	8.44118e-09
1905	0.0339847	3.13762e-06
1906	0.00144514	1.5225e-07
1907	0.00166781	2.14373e-07
1908	0.0014982	5.15036e-08
1909	0.0014982	1.50786e-08
1910	0.0014982	1.78785e-08
1911	0.0014982	1.37361e-08
1912	0.0014982	2.04178e-08
1913	0.0014982	1.88452e-07
1914	0.00144514	5.3282e-07
1915	0.00144514	2.71882e-08
1916	0.00166781	6.10039e-07
1917	0.0014982	4.36171e-08
1918	0.0501992	0.0439671
1919	0.00144514	3.75791e-08
1920	0.0014982	1.95084e-08
1921	0.00144514	2.01301e-07
1922	0.00166781	5.3515e-09
1923	0.0014982	5.15444e-08
1924	0.00166781	3.23878e-08
1925	0.0014982	1.50581e-08
1926	0.00166781	4.19655e-07
1927	0.0014982	3.08139e-08
1928	0.00166781	1.75372e-07
1929	0.0014982	7.63847e-09
1930	0.00166781	1.93342e-06
1931	0.00166781	1.53272e-06
1932	0.0014982	1.67164e-07
1933	0.0014982	3.26283e-07
1934	0.0014982	7.98624e-09
1935	0.0014982	9.64942e-08
1936	0.0014982	2.12551e-08
1937	0.0014982	9.04108e-09
1938	0.0014982	9.23184e-09
1939	0.0014982	1.23102e-08
1940	0.00166781	2.61139e-08
1941	0.00166781	3.1371e-07
1942	0.0014982	8.44511e-09
1943	0.00166781	3.22176e-08
1944	0.00166781	9.22858e-09
1945	0.0014982	1.15094e-06
1946	0.0014982	1.917e-08
1947	0.00166781	7.68405e-08
1948	0.00166781	5.4361e-08
1949	0.0014982	2.697e-08
1950	0.012132	1.65411e-07
1951	0.0014982	4.67116e-08
1952	0.00166781	1.0727e-06
1953	0.00166781	8.1412e-06
1954	0.002222	3.40356e-08
1955	0.0014982	2.87633e-08
1956	0.00166781	5.63417e-08
1957	0.00805263	1.45957e-07
1958	0.0014982	1.13165e-08
1959	0.0014982	1.11289e-07
1960	0.0014982	1.97319e-07
1961	0.00166781	1.39298e-07
1962	0.0226771	8.41669e-06
1963	0.0014982	1.83391e-08
1964	0.0014982	3.37991e-09
1965	0.0014982	1.58095e-08
1966	0.00166781	2.30059e-07
1967	0.00166781	1.67903e-07
1968	0.0534839	4.06334e-06
1969	0.00203427	4.21832e-07
1970	0.0132537	4.88016e-07
1971	0.00144514	8.79851e-08
1972	0.0014982	1.85245e-07
1973	0.00166781	4.41707e-08
1974	0.00166781	1.42639e-07
1975	0.0182809	1.49223e-06
1976	0.0332646	7.61486e-07
1977	0.0214326	3.42322e-07
1978	0.0014982	1.55132e-07
1979	0.0014982	3.81303e-08
1980	0.0014982	1.15625e-08
1981	0.00166781	2.72859e-06
1982	0.00166781	3.00691e-06
1983	0.0014982	2.14132e-08
1984	0.00186434	1.62447e-07
1985	0.0014982	1.65274e-08
1986	0.00166781	6.44126e-08
1987	0.0214326	0.0010909
1988	0.0014982	3.19389e-08
1989	0.0158625	8.65721e-07
1990	0.00144514	3.3518e-07
1991	0.0014982	1.20698e-07
1992	0.00166781	7.00133e-08
1993	0.0014982	4.71284e-08
1994	0.00166781	1.56913e-08
1995	0.0014982	8.98429e-08
1996	0.0014982	1.37711e-08
1997	0.0014982	4.95165e-08
1998	0.0014982	2.05771e-07
[truncated: 4,699 more rows]

## Sheet: Otolaryngology
probability-ADA	probability-Validatory
1	0.850849
0.327632	0.387092
0.687058	0.850826
0.357432	0.387173
0.961088	0.850837
0.84501	0.850799
0.921969	0.850781
1	0.879957
0.329628	0.38724
1	0.850793
0	0.38709
0.843007	0.850795
1	0.879957
0.280498	0.492838
0.410449	0.387223
0.767033	0.850833
0.558004	0.843887
1	0.879957
0.84501	0.850799
1	0.879957
0.962357	0.936624
0.620666	0.843951
0.357432	0.387173
0.961088	0.850837
0.84501	0.850799
0.687058	0.850826
0.357432	0.761302
0.434119	0.387248
0.687058	0.850826
0.281364	0.387242
0.84501	0.850799
0.77371	0.860773
0.854881	0.850825
0.854881	0.850825
0.633936	0.850836
0.84501	0.850799
0.64492	0.850868
0.434119	0.387248
0.434119	0.387248
0.84501	0.850799
0.186694	0.387225
0.186694	0.387225
0.281364	0.387242
0.281364	0.387242
0.357432	0.387173
0.981444	0.959505
1	0.850848
0.184315	0.387221
0.501937	0.745583
0.687058	0.850826
1	0.879957
0.357432	0.387173
0.357432	0.387173
0.329628	0.38724
1	0.879957
0.933125	0.850818
0.669805	0.8508
0.254204	0.136398
0.494807	0.737365
0.84501	0.850799
0.51	0.803606
0.914498	0.850875
0.184315	0.387221
0.846118	0.850757
0.84501	0.850799
0.669805	0.8508
0.434119	0.387248
0.01	0.38711
0.01	0.387204
0.327632	0.387092
0.327632	0.387092
0.531472	0.743357
1	0.879957
0.184315	0.387221
0.810977	0.850877
0.329628	0.38724
0.184315	0.387221
0.434119	0.387248
0.357432	0.761302
0.921969	0.850781
1	0.850793
0.962357	0.936624
0.780124	0.773067
0.327632	0.387092
0.184315	0.387221
0.921969	0.850781
0.84501	0.850799
0.84501	0.877792
0.669805	0.8508
0.921969	0.850781
0.327632	0.387092
0.767033	0.850833
0.327632	0.387092
0	0.492726
0.961088	0.850837
0.470915	0.669506
0.434119	0.387248
0.434119	0.387248
0.84501	0.850799
0.687058	0.850826
0.84501	0.850799
0.843007	0.850795
0.298393	0.387231
0.550061	0.818601
0.184315	0.387221
0.843007	0.87779
0.936932	0.850851
1	0.879957
0.921969	0.850781
0.329628	0.38724
0.836188	0.863474
0.911985	0.850847
0.434119	0.387248
1	0.949442
0.254658	0.634122
0.64492	0.850868
0.171837	0.492767
0.962357	0.936624
0.705288	0.850832
0.843007	0.850795
0.84501	0.850799
0	0.38709
0.327632	0.387092
0.531472	0.743357
0.434119	0.387248
0.184315	0.387221
0.434119	0.387248
0.810977	0.850877
0.902668	0.915478
0.987	0.882463
0.767033	0.850833
1	0.938646
1	0.879957
1	0.879957
0.434119	0.387248
0.401152	0.387291
0.64492	0.850868
1	0.879957
0.767033	0.850833
0.690166	0.897168
0.843007	0.850795
1	0.879957
0.767033	0.850833
0.921969	0.850781
0.921969	0.850781
1	0.850793
0	0.38709
0.357432	0.387173
0.531472	0.743357
0.327632	0.387092
0.88443	0.895503
0.434119	0.761324
0.653213	0.843923
0.843007	0.850795
0.669805	0.8508
0.434119	0.387248
0.84501	0.850799
0.843007	0.850795
0.940783	0.850885
0.669805	0.8508
0.357432	0.387173
0.84501	0.850799
0.84501	0.850799
0.894623	0.850818
0.767033	0.850833
0	0.38709
0.531472	0.743357
0.84501	0.850799
1	0.909973
0.84501	0.850799
0.947728	0.877792
0.843007	0.850795
0.856364	0.850795
0.281364	0.761322
0.327632	0.387092
0.586339	0.81993
0.327632	0.387092
0.357432	0.387173
0.633936	0.850836
0.921969	0.850781
1	0.850848
0.84501	0.850799
0.921969	0.850781
0.401152	0.387291
0.863029	0.818898
0.357432	0.387173
1	0.879957
1	0.879957
0.84501	0.850799
0.531472	0.743357
0.73137	0.850818
0.767033	0.850833
0.796103	0.85084
0.687058	0.850826
0.687058	0.850826
0.432555	0.448392
0.434119	0.387248
1	0.879957
0.669805	0.8508
0.84501	0.850799
0.84501	0.850799
0.810977	0.850877
0.810977	0.850877
1	0.879957
0.434119	0.387248
0.767033	0.850833
0.84501	0.850799
0.84501	0.850799
0.84501	0.850799
0.84501	0.850799
0.985567	0.850825
0.84501	0.850799
0.687058	0.850826
0.64492	0.850868
0.84501	0.850799
0.84501	0.850799
1	0.879957
0.357432	0.387173
0.329628	0.38724
0.767033	0.850833
1	0.879957
1	0.879957
0.84501	0.850799
1	0.879957
0.84501	0.850799
0.810977	0.850877
0.111794	0.387277
1	0.85088
0.434119	0.387248
0.687058	0.850826
0.633936	0.850836
0.84501	0.850799
0.843007	0.850795
0.84501	0.850799
0.84501	0.850799
0.810977	0.850877
0.281364	0.387242
0.84501	0.850799
0.84501	0.850799
0.84501	0.850799
0.787912	0.852269
0.357432	0.387173
0.767033	0.850833
0.810977	0.850877
0.84501	0.850799
0.434119	0.387248
0.961088	0.850837
0.84501	0.850799
0.84501	0.850799
0.843007	0.850795
0.84501	0.850799
0.810977	0.850877
0.75571	0.850862
0.877375	0.850794
0.84501	0.850799
0.921969	0.850781
0.633936	0.850836
0.84501	0.850799
0.985567	0.850825
0.357432	0.387173
0.810977	0.850877
0.84501	0.850799
1	0.879957
0.687058	0.850826
0.843007	0.850795
0.810977	0.850877
1	0.879957
0.64492	0.850868
0.810977	0.850877
1	0.85088
1	0.85088
0.810977	0.850877
0.184315	0.387221
0.84501	0.850799
1	0.879957
1	0.850793
0.84501	0.850799
0.531472	0.743357
0.84501	0.850799
0.843007	0.850795
0.434119	0.387248
0.84501	0.850799
1	0.850793
0.84501	0.850799
0.767033	0.850833
0.84501	0.850799
1	0.879957
1	0.850783
0.84501	0.850799
0.84501	0.850799
0.64492	0.850868
1	0.850793
0.767033	0.850833
0.767033	0.850833
0.84501	0.850799
1	0.85088
0.918003	0.850852
1	0.879957
0.434119	0.387248
0.687058	0.850826
1	0.850793
0.736123	0.877802
0.736123	0.850833
1	0.887357
1	0.879957
0.843007	0.850795
0.767033	0.850833
1	0.85088
1	0.879957
1	0.879957
1	0.850848
0.84501	0.850799
0.767033	0.850833
0.281364	0.387242
1	0.879957
0.84501	0.850799
1	0.850848
0.184315	0.387221
1	0.879957
0.84501	0.850799
0.357432	0.761302
0.9125	0.850833
0.84501	0.877792
1	0.850793
0.767033	0.850833
1	0.879957
0.843007	0.850795
0.633936	0.850836
0.84501	0.850799
0.633936	0.850836
0.962357	0.936624
0.357432	0.387173
1	0.879957
1	0.879957
0.392297	0.767088
0.84501	0.850799
1	0.879957
0.843007	0.850795
0.843007	0.850795
0.64492	0.850868
0.64492	0.850868
0.84501	0.850799
0.64492	0.877813
0.767033	0.850833
0.84501	0.850799
1	0.879957
0.921969	0.850781
0.75571	0.877811
0.357432	0.387173
0.84501	0.850799
0.787912	0.852269
0.84501	0.850799
1	0.850793
1	0.879957
1	0.850848
0.84501	0.850799
0.401152	0.387291
0.877375	0.850794
0.877375	0.850794
0.918003	0.850852
0.64492	0.850868
0.810977	0.850877
0.767033	0.850833
0.64492	0.850868
0.961088	0.850837
0.456548	0.758438
0.401152	0.804604
1	0.938646
0.64492	0.850868
0.687058	0.850826
1	0.879957
0.456548	0.758438
1	0.85088
1	0.886606
1	0.879957
0.357432	0.761302
1	0.85088
0.434119	0.387248
0.281364	0.852936
0.357432	0.387173
0.357432	0.387173
1	0.85088
1	0.85088
0.918003	0.850852
1	0.850848
0.961088	0.850837
0.918003	0.850852
0.918003	0.850852
1	0.879957
1	0.85088
1	0.879957
0.357432	0.387173
0.357432	0.387173
0.965417	0.892041
0.84501	0.850799
0.64492	0.877813
0.767033	0.850833
0.633936	0.850836
0.25884	0.837872
0.669805	0.8508
0.843007	0.850795
0.584906	0.743357
1	0.879957
1	0.850793
1	0.879957
0.329628	0.38724
0.357432	0.387173
0.84501	0.850799
0.84501	0.850799
0.530583	0.739687
0.434119	0.387248
0.633936	0.850836
1	0.879957
1	0.879957
0.357432	0.387173
1	0.879957
1	0.879957
0.84501	0.850799
1	0.850793
0.769516	0.850777
0.84501	0.850799
1	0.938646
0.843007	0.850795
0.84501	0.850799
0.626496	0.850837
0.434119	0.387248
0.434119	0.387248
0.961088	0.850837
1	0.879957
0.767033	0.850833
0.921969	0.850781
0.921969	0.850781
0.434119	0.387248
0.767033	0.850833
1	0.850774
0.84501	0.850799
0.705288	0.850832
0.843007	0.850795
0.877375	0.850794
0.357432	0.387173
0.64492	0.850868
0.64492	0.850868
0.434119	0.387248
1	0.938646
0.281364	0.387242
0.75571	0.850862
1	0.879957
0.434119	0.387248
0.843007	0.850795
0.843007	0.850795
0.843007	0.850795
0.75571	0.850862
0.434119	0.387248
0.669805	0.8508
0.404826	0.819329
0.327632	0.387092
0.810977	0.850877
0.357432	0.387173
0.434119	0.387248
0.687058	0.850826
0.810977	0.850877
0.357432	0.387173
1	0.850793
0.64492	0.850868
0.588893	0.743357
0.450819	0.761324
0.84501	0.850799
0.84501	0.850799
0.843007	0.850795
0.184315	0.387221
1	0.850848
0.327632	0.387092
0.531472	0.743357
0.64492	0.850868
0.357432	0.387173
0.531472	0.743357
0.810977	0.850877
0.669805	0.8508
1	0.879957
0.669805	0.8508
0.434119	0.387248
0.401152	0.387291
0.84501	0.850799
0.687058	0.850826
1	0.850793
0.401152	0.804604
0.401152	0.804604
0.84501	0.850799
0.84501	0.850799
0.434119	0.387248
0.513178	0.517789
0.810977	0.850877
0.810977	0.850877
0.687058	0.850826
0.822139	0.850855
1	0.879957
0.184315	0.387221
0.357432	0.387173
0.84501	0.850799
0.434119	0.387248
0.84501	0.850799
0.84501	0.850799
0.961088	0.850837
0.529829	0.777207
0.921969	0.850781
0.84501	0.850799
0.401152	0.387291
0.401152	0.387291
0.843007	0.850795
0.84501	0.850799
0.918003	0.850852
0.877375	0.850794
0.357432	0.387173
1	0.879957
1	0.938646
1	0.850848
0.329628	0.38724
0.84501	0.850799
0.843007	0.850795
0.810977	0.850877
0.961088	0.850837
1	0.879957
0.830388	0.850822
0.948446	0.938904
1	0.879957
0.669805	0.8508
0.64419	0.850779
0.687058	0.850826
0.882409	0.890828
0.434119	0.387248
0.84501	0.850799
0.767033	0.850833
0.84501	0.850799
0.357432	0.387173
1	0.850793
0.463347	0.819447
1	0.879957
0.84501	0.850799
0.810977	0.850877
0.84501	0.850799
0.434119	0.387248
0.84501	0.850799
1	0.850793
1	0.850793
1	0.850793
0.298393	0.387231
1	0.879957
1	0.949442
0.327632	0.387092
0.780124	0.773067
0.921969	0.850781
0.843007	0.850795
0.84501	0.850799
0.767033	0.850833
0.84501	0.850799
0.921969	0.850781
0.434119	0.387248
0.434119	0.387248
0.84501	0.850799
0.184315	0.387221
0.357432	0.387173
0.767033	0.850833
0.687058	0.850826
1	0.949442
1	0.938646
0.687058	0.850826
0.921969	0.850781
0.298393	0.387231
0.84501	0.850799

## Sheet: Cardiology
probability-ADA	probability-Validatory
0.508	0.482551
0.543	0.627959
0.75	0.70465
0.817	0.817674
0.747	0.807652
0.587	0.602917
0.725	0.704583
0.802	0.845
0.571	0.621163
0.824	0.833339
0.731	0.837083
0.748	0.742139
0.789	0.82
0.657	0.675083
0.683	0.7175
0.587	0.617537
0.497	0.506328
0.669	0.69698
0.879	0.909583
0.22	0.217255
0.295	0.327502
0.748	0.745
0.785	0.81875
0.749	0.7625
0.732	0.722677
0.802	0.837641
0.694	0.763236
0.665	0.686107
0.764	0.756899
0.61	0.636083
0.611	0.602083
0.893	0.860113
0.387	0.411849
0.788	0.833333
0.575	0.591997
0.518	0.528454
0.611	0.590415
0.553	0.565833
0.84	0.879687
0.683	0.671091
0.77	0.7719
0.83	0.851751
0.355	0.391976
0.816	0.857561
0.725	0.764167
0.724	0.775221
0.758	0.793472
0.641	0.638579
0.74	0.799705
0.715	0.71625
0.636	0.62
0.863	0.892083
0.781	0.84
0.557	0.516514
0.587	0.5645
0.776	0.815348
0.863	0.879167
0.704	0.696054
0.515	0.490494
0.669	0.699583
0.715	0.730833
0.816	0.850382
0.814	0.841556
0.513	0.523632
0.775	0.819362
0.682	0.716992
0.653	0.631166
0.388	0.388081
0.709	0.771637
0.79	0.833384
0.37	0.354731
0.55	0.562536
0.729	0.760833
0.295	0.302797
0.414	0.427991
0.565	0.581667
0.721	0.712344
0.772	0.760938
0.768	0.777811
0.783	0.8133
0.697	0.720945
0.84	0.842
0.647	0.635235
0.923	0.954496
0.637	0.651786
0.807	0.852167
0.504	0.52364
0.768	0.7623
0.73	0.76
0.617	0.637847
0.613	0.662511
0.702	0.710717
0.726	0.758287
0.815	0.813384
0.807	0.805417
0.435	0.365082
0.57	0.530017
0.721	0.754167
0.629	0.643917
0.518	0.518744
0.585	0.54249
0.774	0.822412
0.652	0.626729
0.537	0.54422
0.718	0.769324
0.745	0.767917
0.317	0.336253
0.823	0.876583
0.834	0.827917
0.473	0.49493
0.701	0.787083
0.793	0.847714
0.786	0.8415
0.822	0.8505
0.786	0.839167
0.804	0.882349
0.412	0.341829
0.607	0.579645
0.791	0.82
0.815	0.879583
0.658	0.648672
0.768	0.74019
0.789	0.829167
0.559	0.592917
0.795	0.820461
0.755	0.792083
0.692	0.704548
0.761	0.766705
0.68	0.69595
0.608	0.634066
0.825	0.792213
0.719	0.774127
0.857	0.874583
0.717	0.762917
0.74	0.727279
0.628	0.700379
0.651	0.651667
0.513	0.501356
0.803	0.799326
0.563	0.604633
0.668	0.653529
0.785	0.85
0.764	0.799455
0.833	0.84131
0.883	0.858487
0.449	0.436061
0.817	0.870417
0.447	0.431653
0.692	0.709657
0.823	0.871955
0.57	0.588173
0.842	0.866948
0.842	0.87375
0.837	0.864792
0.692	0.699429
0.853	0.851667
0.499	0.471631
0.776	0.7775
0.635	0.603097
0.803	0.819863
0.818	0.835583
0.605	0.648948
0.787	0.830916
0.708	0.720401
0.725	0.706629
0.795	0.823164
0.705	0.761389
0.489	0.47735
0.771	0.732425
0.507	0.518212
0.714	0.688112
0.752	0.766208
0.828	0.82
0.743	0.800833
0.773	0.790884
0.544	0.529537
0.611	0.626167
0.439	0.395261
0.761	0.721283
0.564	0.572828
0.335	0.295177
0.509	0.480962
0.905	0.905
0.709	0.705715
0.651	0.651181
0.901	0.907047
0.877	0.85152
0.852	0.853264
0.424	0.362442
0.633	0.637127
0.76	0.798036
0.837	0.871917
0.748	0.779615
0.748	0.782042
0.615	0.61875
0.68	0.708655
0.594	0.599479
0.776	0.768572
0.679	0.72995
0.819	0.794583
0.737	0.780382
0.762	0.781894
0.754	0.806763
0.678	0.686719
0.714	0.733074
0.786	0.818674
0.544	0.563062
0.536	0.555
0.798	0.851116
0.639	0.632083
0.738	0.741438
0.764	0.778936
0.657	0.68125
0.762	0.813333
0.444	0.403294
0.544	0.566494
0.301	0.248228
0.165	0.130739
0.278	0.240974
0.451	0.430843
0.46	0.418273
0.291	0.278068
0.537	0.52925
0.26	0.248887
0.324	0.358228
0.592	0.599635
0.382	0.381106
0.173	0.136795
0.425	0.386625
0.471	0.465819
0.174	0.17214
0.482	0.507442
0.259	0.23419
0.241	0.250911
0.498	0.483958
0.175	0.131908
0.206	0.203418
0.341	0.308138
0.381	0.389557
0.118	0.113132
0.502	0.47951
0.34	0.367459
0.436	0.428533
0.186	0.20003
0.223	0.192128
0.487	0.489053
0.156	0.173965
0.417	0.385268
0.18	0.139219
0.237	0.233504
0.263	0.224858
0.232	0.208621
0.287	0.174827
0.284	0.316782
0.422	0.478263
0.382	0.366848
0.36	0.308166
0.327	0.308145
0.304	0.262715
0.244	0.198983
0.242	0.234787
0.192	0.16272
0.383	0.394474
0.487	0.507705
0.637	0.583776
0.27	0.247695
0.48	0.419033
0.483	0.447443
0.454	0.442741
0.499	0.510635
0.299	0.264794
0.345	0.331309
0.395	0.404151
0.362	0.358685
0.549	0.552531
0.068	0.0750141
0.249	0.213532
0.15	0.138195
0.473	0.453971
0.455	0.401729
0.131	0.169498
0.569	0.515059
0.477	0.443856
0.409	0.446585
0.36	0.314127
0.372	0.417468
0.249	0.195323
0.443	0.389583
0.336	0.3692
0.455	0.426031
0.165	0.146336
0.152	0.118435
0.489	0.499167
0.577	0.572246
0.34	0.319293
0.372	0.318494
0.341	0.310006
0.328	0.31469
0.148	0.136347
0.121	0.114902
0.469	0.420488
0.159	0.0929814
0.369	0.368699
0.139	0.0841228
0.485	0.463868
0.084	0.0892699
0.29	0.185455
0.251	0.222264
0.315	0.341134
0.265	0.234752
0.624	0.665575
0.415	0.454943
0.157	0.13232
0.479	0.529168
0.464	0.540371
0.367	0.375288
0.298	0.286433
0.213	0.17332
0.132	0.170163
0.211	0.144215
0.373	0.323097
0.241	0.249135
0.538	0.538812
0.492	0.467702
0.503	0.495569
0.262	0.214834
0.38	0.302105
0.126	0.160573
0.481	0.491973
0.098	0.0973016
0.359	0.310652
0.402	0.30237
0.199	0.179811
0.58	0.645187
0.564	0.520393
0.322	0.335494
0.322	0.252007
0.399	0.438886
0.541	0.528161
0.338	0.327585
0.243	0.211325
0.26	0.266561
0.237	0.228802
0.072	0.0619863
0.275	0.237511
0.245	0.188118
0.633	0.642785
0.391	0.387584
0.412	0.444458
0.246	0.215404
0.451	0.481364
0.212	0.201837
0.251	0.190492
0.32	0.308829
0.168	0.160311
0.293	0.234763
0.499	0.519583
0.281	0.273088
0.356	0.299526
0.226	0.19418
0.23	0.176345
0.431	0.384577
0.535	0.543677
0.387	0.423906
0.334	0.287798
0.159	0.157285
0.104	0.10048
0.41	0.43206
0.395	0.423046
0.289	0.348859
0.379	0.309151
0.518	0.4575
0.342	0.333333
0.386	0.366451
0.329	0.343255
0.655	0.762616
0.252	0.244008
0.445	0.458676
0.333	0.329322
0.49	0.487897
0.217	0.280524
0.305	0.224405
0.344	0.362692
0.386	0.40317
0.233	0.167999
0.412	0.435262
0.519	0.436687
0.286	0.27268
0.446	0.480545
0.269	0.205339
0.275	0.267216
0.174	0.14034
0.471	0.498257
0.281	0.28284
0.17	0.143001
0.088	0.0855614
0.485	0.49105
0.202	0.145095
0.265	0.237797
0.317	0.298517
0.255	0.250076
0.358	0.339801
0.54	0.541854
0.392	0.3725
0.195	0.192648
0.35	0.31481
0.39	0.422942
0.405	0.415399
0.192	0.127605
0.508	0.455464
0.521	0.494357
0.212	0.197216
0.178	0.168779
0.395	0.323836
0.334	0.282524
0.39	0.380088
0.511	0.499015
0.449	0.4195
0.463	0.467654
0.398	0.362465
0.367	0.361624
0.659	0.702083
0.372	0.348409
0.351	0.359519
0.33	0.293634
0.52	0.507917
0.479	0.461763
0.291	0.24691
0.399	0.399534
0.381	0.306866

## Sheet: SHAP Endocrinologic Oncology
Prev. hist. PPGLs	Primary tumor location	Spherical volume	Plasma MN	Plasma NMN	Plasma MTY	SDHB presence	Age	Primary tumor category	Sex
-1.30978	-0.574098	-0.0453565	-0.723739	0.278959	-0.317468	-0.144104	0.032588	-0.424906	0.00681879
-1.12594	-0.481367	1.65454	-0.762075	0.0641671	-0.0465923	-0.142699	-0.119966	-0.442943	0.00681879
-1.04837	-0.607172	1.26659	-0.800882	0.892462	-0.303932	-0.106112	-0.132219	-0.528777	0.00681879
-1.24224	-0.576036	0.775221	-0.844877	-0.0305381	-0.0732798	-0.161972	0.0937926	-0.468103	0.00681879
-1.06131	-0.511963	-0.238264	-0.751444	-0.125691	-0.0775942	-0.1256	0.0231531	-0.478968	0.00681879
-0.836357	-0.505678	-0.665001	-0.585262	-0.163048	-0.363664	-0.186211	-0.257902	-0.409413	0.00681879
-0.825416	-0.57665	-0.953514	-0.0653123	-0.190286	0.0898597	-0.237965	0.0848766	-0.438701	0.0613338
-0.906855	-0.687772	-0.214935	-0.66364	-0.160046	0.369861	-0.390447	-0.0308189	-0.502026	0.00681879
2.16523	-0.328737	-1.27171	-0.932094	-0.498234	0.186412	-0.175384	0.132298	-0.791437	0.00681879
2.47691	-0.422641	0.0262639	-0.32025	-0.575629	-0.133985	-0.266265	0.134329	-1.11255	0.00681879
2.171	-0.336588	-0.394247	-1.02073	-0.303934	-0.503661	-0.144085	-0.452146	-1.07718	0.00681879
2.30143	-0.267329	-0.646079	-0.932201	-0.347459	-0.495815	-0.162945	-0.433022	-1.16436	0.00681879
-1.23551	-0.600007	-0.293266	0.00168284	0.242143	-0.0864514	-0.190252	0.112083	-0.469951	0.00681879
-1.29244	-0.775798	-0.0540899	-0.0075218	0.157854	-0.0521533	-0.273107	0.0332804	-0.528993	0.00681879
-1.15852	-0.742308	-0.0331542	0.597809	0.213566	0.243533	0.471084	-0.654904	-0.502383	0.00681879
-1.17509	-0.734028	0.249681	0.140037	0.141297	-0.0320937	-0.286939	-0.506054	-0.437193	0.00681879
-0.773728	-0.57277	-0.783879	0.605265	-0.113811	-0.628632	-0.201823	-0.217465	-0.459103	0.00681879
-0.885451	-0.573048	-0.944812	0.530841	-0.226687	0.0432803	-0.201906	-0.230704	-0.410966	0.00681879
-0.668945	-0.585981	-0.994556	0.277506	-0.0996993	-0.736566	-0.156573	0.0547905	-0.371565	0.00681879
-0.97304	-0.704037	-0.110607	-0.0177092	-0.433141	0.0742264	-0.297405	-0.169002	-0.449985	0.00681879
-1.12325	-0.577229	-0.732864	0.0700387	-0.158712	0.0717088	-0.192788	0.0682716	-0.460857	0.00681879
-0.617133	-0.530833	-1.08069	0.161002	-0.0948252	-0.771421	-0.180236	0.0800685	-0.371565	0.00681879
2.02743	-0.370781	-0.735547	1.20073	-0.696613	-0.631608	-0.170683	0.132759	-1.27383	0.00681879
1.85224	-0.439294	0.000903648	0.643919	-0.60677	-1.30799	-0.265535	-0.877352	-1.116	0.00681879
-1.42089	-0.691179	0.925967	-1.41392	0.0703631	-0.131911	0.217121	0.472257	0.069046	0.00681879
-1.50603	-0.600133	0.0257416	-1.057	0.152363	-0.113155	0.313488	0.153004	0.069046	0.00681879
-1.45198	-0.532207	-0.623025	-0.0334586	0.271946	-0.37737	-0.235513	0.129843	0.0819381	0.0613338
-1.50512	-0.730095	-0.0641135	-0.55496	0.256925	0.246235	-0.184317	0.157413	0.0844465	0.00681879
-1.11344	-0.585237	1.00455	-1.15713	-0.52344	-0.13658	0.223795	0.0968245	0.0694992	0.00681879
-1.50527	-0.529663	-0.501655	-0.690855	0.169606	-0.124491	-0.188836	0.0270597	0.0797144	0.00681879
-1.04765	-0.575029	0.854422	-0.858767	-0.51127	-0.0269953	-0.161181	-0.317069	0.0595298	0.00681879
-1.19543	-0.600033	-0.584307	-0.745681	-0.450469	0.0301119	-0.171493	0.0126604	0.108277	0.00681879
-1.47144	-0.517286	-0.440046	-0.703486	0.223835	-0.138622	0.336021	0.13287	0.0797338	0.00681879
-1.12334	-0.58984	-1.03676	-0.0210849	-0.299515	-0.083372	-0.17846	0.193987	0.076318	0.00681879
-0.651787	-0.41805	-1.15192	-0.464161	-0.257947	0.969437	-0.189357	-0.172545	0.0992996	0.00681879
1.83635	-0.323756	-2.30451	-0.259299	-0.625731	0.0948161	0.398931	-0.754963	0.112736	0.00681879
-0.816385	-0.769617	-1.17728	0.0141149	-0.228102	0.233937	-0.17846	0.59385	0.083412	0.00681879
-1.28308	-0.55665	-0.63168	-0.0455571	-0.111881	0.0269211	-0.176626	0.16884	0.0751639	0.00681879
1.83333	-0.302466	-2.27766	-0.521106	-0.641635	-0.425332	-0.238681	-0.562167	0.112736	0.00681879
-1.04935	-0.571173	-1.02826	0.0905714	-0.146026	-0.425052	-0.192788	0.0978178	0.0626816	0.00681879
-1.41666	-0.618313	0.790943	-0.881114	0.0997477	-0.118182	-0.145938	0.0183516	0.0690654	0.00681879
-1.24062	-0.602979	-0.0920364	-0.77089	-0.11436	-0.377085	-0.146556	0.0464068	0.0644955	0.00681879
-1.17705	-0.695693	-0.616977	-1.00482	-0.198853	-0.390529	-0.167451	0.514555	0.0751639	0.00681879
-1.23447	-0.612362	-0.0946365	-0.840299	-0.445161	-0.132921	-0.144605	0.10029	0.0694992	0.00681879
-0.928899	-0.545426	-0.718989	-0.49778	-0.0746399	-0.731819	-0.161191	0.0595767	0.0727358	0.00681879
-0.605395	-0.677142	-0.594069	-0.0122619	-0.111176	-0.923102	-0.367301	0.0499239	0.0599191	0.00681879
-1.1708	-0.509436	-0.336403	-0.667383	-0.10294	-0.380235	-0.171503	0.029911	0.0751639	0.00681879
-0.570827	-0.494125	-1.16894	-0.0449792	-0.120079	-0.738073	-0.176626	0.190007	0.0599191	0.00681879
-1.47992	-0.616375	0.337143	-1.02719	0.153396	0.20371	-0.139876	0.226909	0.0895632	0.00681879
-1.22181	-0.504154	-0.579995	-0.747081	-0.10381	-0.386499	-0.167451	0.142878	0.0751639	0.00681879
-1.52037	-0.563087	0.245989	-0.969786	0.0847886	0.0419483	-0.139969	0.162263	0.0640617	0.00681879
-0.817881	-0.560521	-0.754804	-0.0512925	-0.155996	-0.603406	-0.412478	0.12702	0.0695552	0.0613338
-0.83399	-0.602474	-0.663456	-0.0113011	-0.199482	-0.644318	-0.367301	0.0984028	0.0623472	0.00681879
2.17942	-0.369248	1.02029	-0.224312	-0.56895	-0.475921	-0.30175	-0.839751	0.131619	0.00681879
-1.34762	-0.540004	1.46408	-1.09649	0.0353563	-0.00181351	0.262661	0.0688397	0.0798646	0.00681879
-1.31849	-0.609509	-0.65475	-0.101198	-0.188787	0.020347	-0.194539	0.120288	0.0806411	0.00681879
2.95512	-0.327418	-0.431777	-1.16232	-0.855854	-0.0919404	-0.150154	0.119103	0.227259	0.00681879
-1.2271	-0.545426	-0.686747	-0.533872	-0.167516	-0.399963	-0.157056	0.116081	0.0751639	0.00681879
-1.52834	-0.638115	-0.0640785	-0.713608	0.218127	-0.13777	0.393286	0.00145366	0.069046	0.00681879
-1.17961	-0.598986	0.249914	-1.14427	-0.127172	-0.131786	0.28878	-0.00190792	0.0694992	0.00681879
-1.21388	-0.576388	-0.167027	-0.964624	-0.134375	-0.39685	0.27812	0.0788534	0.0644955	0.00681879
-1.26516	-0.629497	-0.0866834	-1.08388	-0.122767	-0.13596	0.281701	0.138219	0.0694992	0.00681879
-1.40043	-0.563617	0.809534	-1.1488	0.0743015	-0.0397008	0.275027	0.134539	0.0690654	0.00681879
-1.07508	-0.604386	-0.720341	0.104464	-0.162973	0.481054	-0.569949	-0.609271	0.0773318	0.00681879
-1.34592	-0.457187	-0.380536	-0.584078	0.255103	0.0430185	0.361914	-0.461069	0.0647607	0.00681879
-1.40318	-0.715908	0.0234933	-0.969238	0.879756	-0.0403673	0.221819	0.0994385	0.0844465	0.00681879
-1.43564	-0.637486	0.783834	-0.861948	0.195709	0.0806354	-0.116847	-0.00817641	0.0844465	0.00681879
-1.26008	-0.576666	0.0427188	-1.07105	-0.0598048	0.0395284	0.27812	0.132912	0.0644955	0.00681879
-0.908918	-0.513562	-0.912732	-0.460765	-0.158142	0.0685611	-0.175816	-0.481623	0.0613448	0.00681879
-0.795515	-0.560948	-1.0656	0.00134772	-0.143766	0.47215	-0.559015	-0.391231	0.064515	0.00681879
-1.00495	-0.576406	-1.01118	-0.0483025	-0.124652	0.0387904	-0.192788	0.0520766	0.0713142	0.00681879
-1.10085	-0.582103	-0.671074	-0.583027	-0.129092	0.454755	-0.407009	-0.368284	0.0773318	0.00681879
2.07365	-0.283711	-2.00886	-0.457384	-0.679194	-0.412042	-0.206981	0.244893	0.122705	0.00681879
-1.51382	-0.50671	-0.523891	-0.614594	0.255092	-0.044062	-0.169134	0.0794288	0.0797338	0.00681879
-1.49917	-0.515943	-0.525416	-0.662701	0.112295	-0.0170307	-0.169051	0.054153	0.0797338	0.00681879
-0.931049	-0.55049	-1.00826	-0.481051	-0.147676	0.0483787	-0.170065	0.243782	0.0623472	0.00681879
-1.2089	-0.514383	-0.658791	-0.689709	-0.205766	0.0458474	-0.167451	0.142906	0.0751639	0.00681879
-1.51256	-0.561536	0.291108	-0.856075	0.128598	0.0490402	-0.144104	0.0274671	0.0640617	0.00681879
-0.959952	-0.576733	-0.97954	-0.0392402	-0.226167	0.0560789	-0.192788	0.050923	0.0713142	0.00681879
-1.54363	-0.548885	0.138365	-0.764742	0.0311301	0.0421674	-0.161972	0.0436702	0.0640423	0.00681879
-1.24078	-0.730862	-0.0948102	-0.0152624	-0.405439	0.0348512	-0.252072	0.0386713	0.0644955	0.00681879
-1.52783	-0.594576	0.0092367	-0.744453	0.166238	-0.0644891	-0.144104	0.0323524	0.0690654	0.00681879
-1.26969	-0.543418	-0.225081	-0.756014	-0.148862	0.0675432	-0.142771	0.03185	0.0644955	0.00681879
-1.23648	-0.767329	-0.0735535	-0.546058	-0.458605	-0.109415	-0.194689	0.0971421	0.0694992	0.00681879
-1.14435	-0.573369	0.909317	-0.884266	-0.193854	-0.40274	-0.146556	0.0775067	0.0644955	0.00681879
-1.22571	-0.55665	-0.619583	-0.0711723	-0.425714	0.0367567	-0.179378	0.0894916	0.0751639	0.00681879
-1.2444	-0.474116	-0.286702	-0.778008	-0.154283	-0.102793	-0.167368	0.149638	0.0644955	0.00681879
-0.909284	-0.563025	-0.979285	-0.0469124	-0.233156	0.0300748	-0.238121	0.0440156	0.0751538	0.00681879
-1.21815	-0.598738	-0.781583	0.00635807	-0.197603	-0.403576	0.365093	0.0154777	0.0751639	0.00681879
-1.49057	-0.594297	0.145257	-1.03147	0.0963964	0.0164089	0.320567	0.0813263	0.0844465	0.00681879
-1.25356	-0.534459	-0.146993	-0.974498	-0.0662207	-0.36074	0.283657	0.0104336	0.0644955	0.00681879
-1.50722	-0.61781	-0.0558558	-0.909931	0.274806	-0.397724	0.273485	0.117995	0.0640423	0.00681879
-1.30184	-0.56515	-0.722914	-0.628994	-0.202959	0.44758	-0.411161	-0.0524148	0.0873012	0.00681879
-1.37982	-0.55061	-0.499547	-0.776833	1.08352	0.0883067	-0.132484	0.00289371	0.0951149	0.00681879
-1.13191	-0.749189	0.848988	-1.48632	-0.508271	-0.133809	0.281701	0.472257	0.0694992	0.00681879
-1.22547	-0.587615	-0.443866	-0.0496531	-0.165022	-0.435886	0.331202	0.0454611	0.0644955	0.00681879
-1.03815	-0.580978	-1.03736	0.337277	-0.19488	0.0381784	-0.179895	0.104006	0.0573957	0.00681879
-1.15892	-0.687363	1.17747	0.44319	-0.199544	0.75852	-0.243212	-0.0389537	0.0810273	0.00681879
-1.42592	-0.571948	-0.758831	0.162515	-0.165314	0.00932058	-0.163733	0.233044	0.0805021	0.00681879
-1.5402	-0.605319	-0.701485	0.0848632	0.228229	-0.0955425	0.33633	0.174007	0.0800683	0.00681879
-1.17745	-0.434769	-0.59618	-0.638829	1.1371	0.955091	-0.148264	-0.266601	0.114371	0.0613338
-1.23844	-0.696163	-0.138063	-0.0182239	-0.424813	-0.0404467	-0.252072	0.0425166	0.0694992	0.00681879
-1.55252	-0.737694	-0.0810787	0.0725484	0.121517	-0.0967027	-0.269322	0.0456824	0.0693805	0.00681879
-1.43123	-0.711231	0.18812	-0.810104	1.01973	-0.178724	-0.149618	0.126064	0.069046	0.00681879
-1.54194	-0.664027	-0.104586	0.0519546	0.240524	-0.0957403	-0.24962	0.106892	0.0690654	0.00681879
-1.36938	-0.586477	-0.737199	0.272241	-0.142142	-0.47247	-0.156573	0.0527724	0.0702125	0.00681879
-1.49482	-0.554467	-0.645365	0.0164783	0.242622	0.0286555	-0.174174	0.217093	0.0747301	0.00681879
-1.23457	-0.730255	0.799115	-0.809621	0.896761	-0.075091	-0.165581	-0.30928	0.0744771	0.00681879
-1.16905	-0.768988	-1.08065	0.20548	-0.122365	-0.444841	0.312257	0.470916	0.0716487	0.00681879
-1.02018	-0.576372	-1.05477	0.0462754	-0.161277	-0.374132	-0.237965	0.148727	0.0698897	0.0613338
-1.35938	-0.666702	1.691	0.0663665	-0.0498828	-0.0397307	-0.243444	0.100823	0.0667584	0.00681879
-1.37058	-0.775221	0.431334	0.485488	0.104269	0.318227	0.50068	-0.627987	0.069944	0.00681879
-1.50235	-0.582115	-0.596971	0.106536	0.0825721	-0.0303894	-0.235669	-0.285353	0.374293	0.00681879
-1.25257	-0.676949	1.5802	-1.03985	0.767979	-0.111651	0.145817	0.153643	0.0769392	0.00681879
-1.52019	-0.554467	-0.43776	0.118624	0.188721	0.00524055	-0.17736	0.108535	0.0750646	0.00681879
-1.26729	-0.711534	1.3385	0.576283	-0.342793	-0.105775	0.393643	-0.735622	0.0498595	0.00681879
-1.24408	-0.671104	1.78261	0.215379	-0.113153	-0.173311	-0.22404	0.0400587	0.0652518	0.00681879
-1.46889	-0.65869	-0.577276	0.50855	0.160391	0.12607	0.452467	0.321176	0.0853508	0.0613338
-1.47565	-0.735483	0.233913	0.0372314	0.333128	0.0246592	-0.271325	0.0100258	0.0967713	0.0613338
-1.36646	-0.740643	0.0228938	0.218598	-0.412421	-0.485048	-0.243305	0.0853963	0.0595441	0.00681879
-1.16319	-0.583055	-0.835096	0.172911	-0.353656	-0.419554	-0.179895	0.107453	0.0716487	0.00681879
-1.25763	-0.739628	-0.075861	0.330457	-0.349053	-0.552514	-0.215857	0.0394399	0.057116	0.00681879
-0.868598	-0.585981	-0.926279	0.26701	-0.0612582	-0.79541	-0.179895	0.0294286	0.0639347	0.00681879
-1.27993	-0.702908	-0.0930214	0.360045	-0.340761	-0.532329	0.499319	-0.314194	0.0495746	0.00681879
-1.53549	-0.687639	0.26519	0.201353	0.0885912	0.0350285	0.472822	0.0149158	0.0643962	0.00681879
-1.23064	-0.617098	-0.0934722	0.198581	-0.379881	-0.107953	0.413626	-0.431636	0.0705327	0.00681879
-1.49371	-0.659651	-0.0725761	0.182101	0.103672	0.174132	0.550669	-0.186652	0.0594305	0.00681879
-1.36945	-0.598738	-0.721993	0.139241	-0.342872	-0.395983	0.363512	0.0134996	0.0754984	0.00681879
-1.1855	-0.710484	-0.151611	0.100476	-0.223495	-0.136182	0.446704	0.178722	0.0644955	0.00681879
-1.2152	-0.704788	1.26874	0.245979	0.986679	-0.124748	-0.207858	-0.337647	0.059411	0.00681879
-0.96077	-0.705651	-0.781964	0.125619	-0.0555961	0.0877308	-0.578211	-0.285703	0.0597462	0.00681879
-1.29842	-0.573048	-0.745772	0.522233	-0.226913	0.0224618	-0.201823	-0.220057	0.0701063	0.00681879
-1.37489	-0.614419	-0.362724	0.283118	-0.147786	-0.553822	-0.175571	0.0986952	0.0595441	0.00681879
-0.966085	-0.572273	-0.98537	0.524051	-0.187686	-0.435644	-0.188273	-0.700381	0.0539653	0.00681879
-0.998359	-0.713787	-0.512912	0.327524	-0.208977	0.090297	-0.338247	0.176245	0.0573957	0.00681879
-1.0011	-0.604963	-1.08523	0.460431	-0.110552	0.211766	-0.502034	0.000482489	0.0597462	0.00681879
-0.744063	-0.67745	-0.710174	0.415291	-0.101665	-0.840153	-0.376263	0.141021	0.0621756	0.0613338
-0.927698	-0.585981	-1.0534	0.155994	-0.190502	-0.543634	-0.180236	0.0584002	0.0549676	0.00681879
-1.49986	-0.586015	-0.576527	0.0494512	-0.251768	0.0338421	-0.190252	0.0499435	0.0753614	0.00681879
-1.29934	-0.576868	-0.72763	0.126933	-0.183478	-0.426916	-0.225072	0.148727	0.0827064	0.0613338
-1.01779	-0.586259	-1.0054	0.294799	-0.190278	-0.153959	-0.179895	0.0549843	0.0573957	0.00681879
-1.24428	-0.716876	-0.110983	0.082121	-0.0502982	-0.481987	-0.270879	-0.685948	0.0524325	0.00681879
2.10027	0.923882	0.021552	0.0599369	-0.547364	0.116932	-0.330999	-0.963644	-0.111232	0.00681879
1.95991	0.962607	-0.676465	0.220618	-0.237034	0.00844357	0.368131	-0.383873	-0.374406	0.00681879
-0.808005	1.31265	-1.61889	0.0354325	-0.413417	-0.0126271	-0.270999	0.124588	-0.13705	0.0613338
1.88651	0.831869	-2.25027	0.367021	-0.391477	0.10509	-0.299788	-1.04554	-0.0751147	0.00452115
-1.08431	1.73069	0.752284	0.386019	-0.440942	-0.047408	-0.383871	-0.296948	-0.0753754	0.00452115
-1.21559	1.42359	-1.0074	0.734687	-0.238878	-0.174812	-0.172775	0.0765394	-0.0784937	0.00681879
-0.759247	1.55412	-1.13205	0.439702	-0.342249	-0.123	-0.23494	-0.19483	-0.0988586	0.00681879
-1.17344	1.4305	-0.957646	0.614877	0.164721	-0.0984431	-0.232332	-0.0809064	-0.084937	0.0613338
1.79906	0.857805	-0.790711	0.444606	-0.491926	-1.47052	-0.249133	-0.127894	-0.210146	0.00681879
-0.966405	1.3454	-0.313677	-0.15423	-0.502088	-0.512229	-0.249531	-0.0101674	0.0756454	0.00452115
-1.26075	1.28826	-0.628457	-0.985328	0.0963619	-0.0394486	-0.152813	0.114939	0.0747107	0.00681879
-1.10567	1.56552	0.0919983	-1.2027	0.115736	-0.173329	-0.156876	-0.325472	0.0590766	0.00681879
-0.947837	1.53815	-0.814197	-0.859031	-0.395395	-0.0544631	-0.197723	0.0484286	0.0801676	0.00681879
-0.713706	1.40923	-1.50617	0.0556882	-0.207042	-0.0375454	-0.270999	0.144792	0.0698897	0.0613338
-1.0489	1.5531	-1.27273	0.39473	-0.363132	0.00570533	-0.174609	0.0631064	0.0713665	0.00681879
-0.753141	1.38498	-1.118	0.0628478	-0.471846	-0.719881	-0.419484	-0.723294	0.0474263	0.00681879
-0.909015	1.33898	-1.75743	0.326275	-0.360344	-0.0637442	0.283588	0.0508111	0.0573957	0.00681879
-0.904495	1.33043	-1.62868	0.641403	-0.639565	-0.0790329	-0.2134	0.011808	0.0578772	0.00452115
-0.931736	1.42267	-1.40936	0.60577	-0.63961	-0.0412553	-0.2134	0.00960579	0.0578772	0.00452115
-1.19323	1.71608	-0.341216	0.42551	0.101471	0.309166	-0.238474	-0.66644	0.0651739	0.00681879
-0.998567	1.59461	-0.577339	0.237156	-0.122099	-0.600132	0.351699	-0.666031	0.0499212	0.00681879
-0.912825	1.82832	0.62398	0.153534	-0.0300575	-1.05622	-0.29118	0.0717954	0.0619681	0.00681879
-1.25462	1.96027	0.497188	0.400646	0.000815722	-0.204732	0.35243	0.0700862	0.0640945	0.00681879
-1.18343	1.52452	-0.85028	0.0892352	-0.045076	-0.048427	-0.208989	0.0764504	0.0754984	0.00681879
-0.796746	1.54407	-1.41222	0.209526	-0.0608216	0.165426	-0.502074	0.100518	0.0597462	0.00681879
-1.25548	1.44433	-0.78904	0.0360463	0.104924	-0.492458	-0.286488	-0.162019	0.074939	0.00681879
-0.978513	1.53803	-0.346515	0.058519	-0.00479729	-0.0975725	0.418394	-0.652806	0.065529	0.00681879
-0.695857	1.41672	-1.53555	0.310615	-0.11693	-0.654137	-0.156613	0.19663	0.0549676	0.00681879
1.81303	1.0244	0.0809643	0.409914	-0.27174	-1.87749	-0.269574	-0.0165351	0.120166	0.00681879
-0.685653	-0.562747	-1.02415	0.062436	-0.130042	-0.357548	-0.224488	-0.472337	-0.336257	-0.00473527
-1.24273	-0.668421	0.786818	-0.747693	0.0568014	0.0757921	-0.152205	0.0930363	-0.424906	-0.00473527
-0.934778	-0.562988	-0.101232	-0.761956	-0.40868	0.0837468	-0.152147	-0.196253	-0.435603	-0.00473527
-1.23318	-0.569	0.463571	-0.843374	0.0764022	0.0801645	-0.206846	0.0440148	-0.424738	-0.00473527
-1.21558	-0.575833	0.829529	-0.83062	0.0585075	-0.0295147	-0.144104	0.0440148	-0.424906	-0.00473527
-1.14099	-0.504932	1.01602	-0.808677	0.0454937	0.149535	-0.126269	-0.236409	-0.428923	-0.00473527
-0.801196	-0.551644	-1.10467	0.00963369	-0.0582516	0.433954	-0.538249	-0.0160285	-0.44186	-0.00473527
-0.848399	-0.576454	-0.910332	0.082783	-0.208891	-0.42243	-0.192788	0.0699437	-0.402058	-0.00473527
-0.968514	-0.573648	0.899092	-0.891392	-0.130001	0.0892112	-0.146556	0.0929007	-0.435603	-0.00473527
2.48002	-0.28798	0.439422	-1.15253	-0.376193	0.0487365	-0.151392	-0.0404989	-1.20613	-0.0425929
2.40798	-0.484555	0.170478	0.41749	-1.091	-0.0620072	-0.291032	-0.500656	-1.31164	-0.00473527
-1.187	-0.762091	-0.0586796	-0.0486822	0.216295	-0.115479	-0.286939	-0.643423	-0.502077	-0.00473527
-1.13328	-0.695175	1.24601	0.184273	0.0128502	-0.0838741	0.484285	-0.244362	-0.428923	-0.00473527
-1.19115	-0.568914	-0.613641	0.351918	0.243267	-0.467784	-0.22262	0.124567	-0.477599	-0.0425929
-0.940157	-0.588254	-0.839744	0.0553581	-0.106172	-0.346743	-0.237965	0.0198879	-0.450965	-0.0425929
-1.09169	-0.589029	-0.681266	0.0485759	-0.0889537	0.0751464	-0.237965	0.0193615	-0.504433	-0.0425929
-1.22985	-0.693327	-0.057903	0.0510546	0.261718	-0.371529	-0.285105	-0.288373	-0.39799	-0.00473527
-0.894231	-0.586395	-0.822197	0.4679	-0.225567	-0.484846	-0.20175	0.0114792	-0.488296	-0.0425929
-1.08052	-0.598639	-0.669556	0.66096	-0.387171	0.051013	-0.156573	0.106669	-0.450052	-0.00473527
-1.07931	-0.575126	-0.653456	0.08674	-0.0629281	-0.354543	-0.2381	-0.152151	-0.474997	-0.00473527
-1.08825	-0.581196	-0.724417	0.327028	-0.146382	-0.517547	-0.179895	0.121682	-0.450052	-0.00473527
-1.26826	-0.676246	0.213343	0.416572	0.10969	-0.473383	-0.285689	0.147423	-0.46994	-0.0425929
-1.0396	-0.634693	-0.764143	0.481886	-0.0789011	0.26225	-0.5228	-0.27099	-0.426549	-0.00473527
-1.0062	-0.571533	-0.797554	0.0739651	-0.224378	-0.37224	-0.209143	-0.62356	-0.364785	-0.00473527
-1.07573	-0.745842	-0.0477046	0.302329	-0.375006	-0.409367	-0.28603	0.154217	-0.480637	-0.0425929
1.87678	-0.370781	-1.58435	0.470247	-0.558307	-1.7239	-0.194088	0.0706255	-0.225435	-0.00473527
-1.04696	-0.556092	-0.874777	-0.713997	-0.22116	-0.154095	0.309782	0.0988797	0.076318	-0.00473527
-1.27338	-0.597324	1.20364	-1.16637	0.793144	0.166526	0.0627854	0.208438	0.0849813	-0.00473527
-1.18545	-0.519664	-0.608241	-0.678674	-0.234034	0.085132	-0.171503	0.0487163	0.0751639	-0.00473527
-1.16292	-0.465995	0.901398	-1.27431	0.0699534	1.29844	0.0352034	0.282025	0.0856614	-0.00473527
-1.39068	-0.53519	0.102874	-0.809008	0.249454	-0.0141414	-0.16675	0.174869	0.0820087	-0.00473527
-1.49593	-0.559185	0.0295145	-1.03016	0.190496	0.0350441	0.275027	0.145413	0.0640617	-0.00473527
-0.917054	-0.553443	-0.847185	-0.758698	-0.221957	0.0961382	0.335352	0.187407	0.104427	-0.00473527
-1.23406	-0.593638	-0.671283	-0.0181185	-0.414326	-0.063479	-0.176626	0.228973	0.0801676	-0.00473527
1.78292	-0.302466	-2.10434	-0.338064	-0.653259	-0.395235	-0.238681	-0.814372	0.112736	-0.00473527
-1.21962	-0.54538	-0.4871	-0.831669	-0.443504	-0.133933	-0.169202	0.148963	0.0801676	-0.00473527
-1.23161	-0.479119	-0.28686	-0.709789	-0.153811	-0.368232	-0.171503	0.0411852	0.0648421	-0.00473527
-1.23603	-0.725627	-0.692647	-0.72507	-0.155013	-0.390078	-0.156973	0.356169	0.0751639	-0.00473527
-1.39416	-0.530741	1.64866	-0.861919	0.0670646	-0.161427	-0.11214	0.1955	0.0644641	-0.00473527
-1.14529	-0.694735	0.0165961	-0.667276	-0.45955	0.0464949	-0.166485	-0.290079	0.0545261	-0.00473527
-0.712395	-0.463695	-1.07424	-0.443641	-0.186976	-0.084094	-0.175816	-0.472236	0.0523777	-0.00473527
-1.26838	-0.564813	-0.192558	-0.767072	-0.151543	0.068783	-0.142771	0.0434669	0.0644955	-0.00473527
-1.26172	-0.499646	-0.629327	-0.67769	-0.167838	-0.410325	-0.175552	0.156835	0.0751639	-0.00473527
-1.15846	-0.522205	-0.667966	-0.606258	-0.219547	-0.391406	-0.161191	0.0978428	0.0751639	-0.00473527
-1.53581	-0.655847	0.203776	0.0401463	0.12265	0.0237901	-0.253405	0.092295	0.0690654	-0.00473527
-0.750026	-0.521709	-0.909556	-0.656782	-0.0466755	-0.709905	-0.157056	0.128797	0.0688862	-0.00473527
-1.22656	-0.557309	-0.586103	-0.654095	-0.719593	-0.378594	-0.156973	0.154658	0.0751639	-0.00473527
-1.25833	-0.571465	0.44432	-0.896758	-0.0570138	0.0585678	-0.146556	0.0409198	0.0644955	-0.00473527
-1.194	-0.504154	-0.319903	-0.668956	-0.376355	-0.382013	-0.169051	0.0918386	0.0751639	-0.00473527
-1.27482	-0.555023	-0.145221	-0.769651	-0.0859286	-0.356731	-0.142771	0.0435742	0.0644955	-0.00473527
-1.42956	-0.649763	1.23986	-0.629529	0.0852297	-0.398039	-0.156605	0.118585	0.0640617	-0.00473527
-1.44267	-0.44821	-0.18268	-0.698348	0.235337	0.0596132	-0.134976	-0.286078	0.059096	-0.00473527
-1.13854	-0.571669	-0.773617	-0.0213115	-0.236124	-0.436997	-0.176626	0.227554	0.0751639	-0.00473527
-1.1387	-0.514104	-0.669163	-0.684831	-0.202603	-0.409252	-0.167368	0.156835	0.0751639	-0.00473527
-0.979543	-0.526991	-0.885961	-0.606155	-0.156341	-0.378078	-0.161191	0.049887	0.0713142	-0.00473527
-0.614177	-0.576454	-1.05132	-0.0341419	-0.117521	-0.703218	-0.192788	0.060654	0.0599191	-0.00473527
-0.847147	-0.553896	-1.17372	-0.0741905	-0.189073	-0.436408	0.313393	0.149277	0.0623472	-0.00473527
-0.889726	-0.671861	-0.626039	-0.0203633	-0.102776	-0.644318	-0.367301	0.11002	0.0623472	-0.00473527
2.0076	-0.352332	-1.93183	-0.439769	-0.655066	-0.381646	-0.252314	-0.201266	0.126545	-0.00473527
-1.47394	-0.53519	-0.500309	-0.721679	0.274777	0.206869	-0.170968	0.149272	0.095795	-0.00473527
-1.29709	-0.485721	-0.206713	-0.810308	-0.0771032	-0.384461	-0.167368	0.161227	0.0644955	-0.00473527
-1.41424	-0.521421	-0.179207	-0.490348	0.280063	-0.373154	-0.137774	-0.476319	0.0540923	-0.00473527
-0.869235	-0.571173	-1.05103	-0.0342449	-0.201549	-0.397181	-0.192788	0.104832	0.0623472	-0.00473527
-1.04415	-0.695475	-0.87975	-1.00649	-0.147479	0.0443343	-0.167451	0.559546	0.0713142	-0.00473527
-1.42578	-0.561979	1.29322	-0.853475	0.0043116	-0.0578683	-0.110306	0.176556	0.0690654	-0.00473527
-1.13512	-0.704314	0.868397	-0.809119	-0.535105	-0.151654	-0.192855	0.0277662	0.0694992	-0.00473527
-0.923432	-0.513283	-0.885961	-0.584226	-0.135914	-0.384218	-0.173019	-0.280998	0.0613448	-0.00473527
-1.01025	-0.634906	0.764203	-1.17765	-0.512202	0.122022	0.42735	-0.243456	0.0807077	-0.00473527
-1.52213	-0.634178	0.321576	-0.878856	0.0148278	-0.110303	-0.163806	0.109515	0.069046	-0.00473527
-1.24759	-0.640916	-0.204505	-0.654051	-0.243735	0.553435	-0.373277	-0.0357423	0.0766328	-0.00473527
-1.13866	-0.530086	1.78197	-0.925601	-0.248418	-0.182845	-0.114592	0.195344	0.0649173	-0.00473527
-1.25799	-0.565334	1.54809	-0.938794	0.9022	0.0405817	-0.077791	0.00580242	0.0798646	-0.00473527
-1.38749	-0.62108	-0.045709	-1.07018	1.00596	0.0780904	0.199907	0.0738498	0.0895632	-0.00473527
-1.2248	-0.502794	0.232197	-0.653385	-0.0735989	0.206021	-0.161181	-0.411895	0.0595298	-0.00473527
-1.44335	-0.52001	-0.535897	-0.69173	0.219639	-0.0182268	-0.181173	0.0203578	0.0869418	-0.0425929
-1.22363	-0.474116	-0.312912	-0.740416	-0.235753	0.064085	-0.1256	0.0924884	0.0644955	-0.00473527
-0.669367	-0.576454	-0.952769	-0.0316084	-0.132782	-0.720102	-0.192788	0.0379333	0.0688862	-0.00473527
-1.15882	-0.495728	-0.545323	-0.544282	-0.0752893	-0.371278	-0.186211	-0.470034	0.0651945	-0.00473527
-1.23016	-0.659175	-0.144909	-0.0448556	-0.408123	0.0348512	-0.252072	0.0502882	0.0644955	-0.00473527
-1.5053	-0.706936	-0.108828	-1.09435	0.278269	-0.109662	0.277065	0.326384	0.0690654	-0.00473527
-1.21448	-0.522484	-0.681644	-0.663564	-0.205829	0.0458474	-0.157056	0.154523	0.0751639	-0.00473527
-1.25496	-0.686355	-0.138888	-0.0156904	-0.39377	0.0348512	-0.188832	0.645356	0.0644955	-0.00473527
-1.27794	-0.542131	0.232035	-0.807341	-0.081336	0.0632672	-0.146556	0.0899918	0.0644955	-0.00473527
-1.54261	-0.640686	0.153916	-0.685334	0.0310674	0.0235289	-0.161972	0.0887791	0.0640423	-0.00473527
-1.22034	-0.514383	-0.657838	-0.640874	-0.18545	0.0455957	-0.171586	0.100189	0.0751639	-0.00473527
-1.2455	-0.504432	-0.582289	-0.74238	-0.0919049	0.0335012	-0.167451	0.128588	0.0751639	-0.00473527
-1.43677	-0.598286	-0.209583	-0.633591	0.304928	0.17618	-0.16615	-0.253076	0.0795938	-0.00473527
-0.968858	-0.596555	-1.10123	0.168377	-0.120345	0.421337	-0.522087	0.114288	0.0748189	-0.00473527
-1.50374	-0.517321	-0.508733	-0.634055	0.230335	-0.0521735	-0.158656	0.118206	0.0797338	-0.00473527
-1.15356	-0.655854	-0.186535	-0.755442	-0.204323	-0.408243	-0.138636	0.162233	0.0644955	-0.00473527
-0.985171	-0.554671	-1.12686	-0.0229196	-0.196453	0.00558617	0.337424	0.149277	0.0713142	-0.00473527
-1.18221	-0.579897	-0.294198	-0.680831	-0.0658987	-0.37424	0.312063	-0.275618	0.0545261	-0.00473527
-1.52089	-0.699638	0.0066327	-0.676321	0.274058	0.0520031	0.359948	0.023602	0.0690654	-0.00473527
-1.23828	-0.532388	-0.71805	-0.660841	-0.119263	-0.119818	0.302703	0.0982168	0.0751639	-0.00473527
-1.38763	-0.579773	0.784919	-1.07866	0.0991037	-0.13251	0.282106	0.00858031	0.0690654	-0.00473527
-1.35529	-0.584445	0.170581	-1.05363	0.900077	-0.188217	0.252832	-0.0474992	0.0728855	-0.00473527
-1.24643	-0.471986	-0.513848	-0.757095	-0.122672	0.0339968	0.333952	0.124106	0.0751639	-0.00473527
-0.93644	-0.703913	0.960863	-0.831808	0.0263297	-0.686614	0.363041	-0.00126195	0.0620674	-0.00473527
-0.953911	-0.626046	-0.952318	-0.0137622	-0.243099	-0.0937748	-0.194622	0.0501524	0.076318	-0.00473527
-1.16025	-0.514104	-0.637579	-0.633881	-0.219563	-0.390068	-0.171586	0.0978379	0.0751639	-0.00473527
-1.49433	-0.61378	-0.0436717	-0.962836	0.221644	-0.123242	0.320567	0.0131748	0.069046	-0.00473527
2.94786	-0.295773	0.0484205	-1.54606	-0.863449	-0.0927073	0.131475	0.0992285	0.147358	-0.00473527
2.35514	-0.296728	-1.50165	-1.09074	-0.773638	0.0649367	-0.14832	0.143374	0.197588	-0.00473527
-1.15041	-0.657101	-0.865722	0.0579515	-0.0751276	-0.0180461	-0.212435	-0.123364	0.0789468	-0.00473527
-1.05439	-0.532538	-1.2621	0.459762	-0.212394	0.204286	-0.502034	-0.00808779	0.0597462	-0.00473527
-1.12192	-0.581355	-1.06524	0.10968	-0.191739	-0.00171528	0.337424	0.120742	0.0716487	-0.00473527
-1.30633	-0.617876	-0.24749	0.132804	-0.0448185	-0.47651	-0.207271	-0.696976	0.0495746	-0.00473527
-0.844874	-0.588533	-0.979484	-0.0604827	-0.426437	0.0587093	-0.237965	0.0526695	0.0695552	-0.0425929
-1.43764	-0.745553	1.00475	0.71408	0.147855	-0.143307	-0.206088	0.0752334	0.0640945	-0.00473527
-1.5515	-0.554467	-0.594346	0.0541805	0.228193	0.0115235	-0.174091	0.22775	0.0750646	-0.00473527
-1.45523	-0.681432	1.04554	0.215825	-0.0838849	0.0273283	-0.255111	0.332666	0.0643767	-0.00473527
-1.1007	-0.585981	-0.973254	0.272241	-0.187058	-0.459216	-0.156573	0.0667182	0.0663628	-0.00473527
-1.12799	-0.657359	-0.945241	0.502535	-0.37295	-0.0794187	0.343506	0.0255372	0.0713665	-0.00473527
-1.32824	-0.682533	1.00028	0.407006	0.073336	0.0266578	-0.24889	-0.702347	0.0491408	-0.00473527
-1.53481	-0.737165	-0.0640519	0.0345072	0.238027	-0.0863115	-0.235292	0.193302	0.069046	-0.00473527
-1.32237	-0.621621	0.0206745	-0.0292979	0.0987831	-0.109106	-0.223787	-0.686773	0.0700989	-0.00473527
-1.20137	-0.708241	1.24485	0.512616	-0.0785368	-1.04365	0.465109	0.303185	0.0638902	-0.0425929
-1.43424	-0.695526	0.486346	0.45587	-0.297954	0.0514113	-0.28603	0.195314	0.0666151	-0.0425929
-1.13002	-0.593844	-1.06469	0.0846221	-0.137972	-0.0870684	0.393133	-0.557852	0.066683	-0.00473527
-1.46273	-0.690284	-0.0762727	0.22719	-0.142127	-0.400531	0.524487	-0.411612	0.0540923	-0.00473527
-1.16051	-0.50496	0.871861	-1.21757	1.0517	0.337657	0.0698644	-0.0539738	0.0895632	-0.00473527
-0.757144	-0.536115	-1.13954	0.155994	-0.0929079	-0.769122	-0.180236	0.0635616	0.0549676	-0.00473527
-1.0011	-0.604963	-1.08523	0.0635399	-0.115754	0.230619	-0.525697	-0.0264128	0.0597462	-0.00473527
-1.37345	-0.586673	-0.772016	0.303643	-0.15353	0.0550694	-0.225413	0.162385	0.0774205	-0.0425929
-0.802913	-0.585981	-0.914459	0.257048	-0.132249	-0.77135	-0.197708	-0.182885	0.0639347	-0.00473527
-1.28818	-0.577147	-0.749731	0.148442	-0.215545	0.0393969	-0.225072	-0.0747051	0.0827064	-0.0425929
-1.12713	-0.584653	-0.659907	0.0895707	0.045478	-0.757819	-0.211512	-0.671943	0.057815	-0.00473527
-1.48245	-0.559666	-0.613035	0.0819376	0.211801	0.0546472	-0.235513	-0.0887194	0.0822726	-0.0425929
-1.51111	-0.722098	-0.0467706	0.123666	0.174011	-0.115559	-0.281904	0.0960449	0.0765885	-0.0425929
2.90654	-0.700113	-0.0321133	0.364825	-1.08544	-0.149493	-0.23674	0.132952	0.140068	-0.00473527
1.73621	0.764085	0.041581	-2.08785	-0.79054	-0.183208	0.250891	-0.0848914	-0.257887	-0.0425929
-1.00041	1.33549	-0.628083	0.0681478	-0.202965	0.581323	0.345905	0.0744297	-0.189499	-0.00473527
-0.924272	1.97991	-0.0516721	0.013257	-0.169925	0.128906	-0.332273	-0.237786	-0.207826	-0.00473527
2.31241	0.821138	-0.831541	-0.192157	0.703255	-0.119663	-0.266273	-1.14068	-0.749282	-0.00473527
1.94298	0.788451	-0.960061	0.174413	-0.566642	0.135695	-0.272206	-0.166269	-0.429183	-0.0425929
2.34801	0.85832	-0.783847	0.633963	-0.513458	0.162461	-0.24905	-1.0718	-0.562046	-0.00473527
-1.20754	1.42359	-1.10315	0.331957	-0.562806	-0.0348663	-0.236722	-0.0294168	-0.0812037	-0.00313969
1.70772	0.850602	-2.29296	0.490892	-0.0569657	-0.0463112	-0.27264	-0.272292	-0.12002	-0.0425929
-1.05447	1.55552	1.14634	-1.51478	0.0673872	-0.0506463	0.20436	0.0554179	0.0640423	-0.00473527
-1.25995	1.63407	-1.18702	0.695357	-0.527211	0.321982	0.366472	-0.0337626	0.0991086	-0.00313969
-1.20351	1.5912	-0.870376	0.10672	-0.257613	0.171023	0.357946	0.0524995	0.0929772	-0.00473527
-1.04979	1.44936	-1.44797	0.226226	-0.442081	-0.109989	0.286551	-0.0723466	0.071848	-0.00313969
-1.28803	1.55402	-1.03913	0.266871	-0.162723	0.00471582	-0.152464	-0.119413	0.0756977	-0.00313969
-1.29343	1.45028	-0.904532	0.277041	-0.305271	-0.106797	0.233942	0.000126885	0.0756977	-0.00313969
-0.899128	1.75309	0.110304	0.104867	-0.16657	0.417589	-0.331138	-0.301301	0.0810422	-0.00473527
-1.27751	1.4623	-1.15044	0.557486	-0.361521	-0.0185147	0.423081	0.227165	0.0774205	-0.0425929
-0.87006	1.37969	-1.37865	0.0645295	-0.395942	-0.0623357	-0.271155	-0.147349	0.0665212	-0.00473527
-1.26138	1.34363	-0.830423	-0.75896	0.203534	-0.0217615	-0.17494	0.0947673	0.0747301	-0.00473527
1.79851	0.711947	-2.47098	0.139862	0.332172	-0.0467999	-0.241758	-0.984055	0.117739	-0.00473527
-1.17164	1.77407	0.394519	0.152009	0.0559818	-0.0702128	-0.340453	-0.162576	0.0692743	-0.00473527
1.7319	0.923014	0.687568	0.122645	-0.413709	0.083661	-0.419099	-1.00674	0.134196	-0.00473527
-1.15828	1.4609	-0.931177	0.340841	1.11692	-0.835551	0.165339	0.0319099	0.0697592	-0.00473527
-0.681667	1.53275	-1.43053	0.215358	-0.143499	-0.0652597	0.397808	-0.65026	0.0474263	-0.00473527
-1.06911	1.51605	-1.01452	0.0715239	-0.132411	-0.0866849	0.397225	-0.633965	0.0705327	-0.00473527
-1.19263	1.82884	0.614014	0.136915	-0.00811709	-0.0672205	-0.309048	0.10913	0.0643767	-0.00473527
-1.10908	1.67327	-0.915821	0.102593	-0.339274	-0.0107525	0.379115	0.0384828	0.0805021	-0.00473527
2.69898	-0.263658	1.73203	0.0984302	0.741903	0.184003	-0.253188	-0.508676	-0.844624	0.00681879
3.16195	-0.226061	0.298626	-0.723305	1.16368	0.229385	-0.142079	0.0912148	-1.04449	0.00681879
2.95865	-0.432251	1.4307	1.04547	-0.489808	0.665656	-0.497751	0.669503	-0.083828	0.00681879
3.36705	-0.401242	-0.017271	-0.942761	1.63408	0.0541134	-0.064847	0.590475	0.176726	0.00681879
-1.36496	-0.454505	0.208836	-0.710362	0.245372	0.0507128	0.337938	0.0620624	0.0747301	0.00681879
-1.14975	-0.774014	1.18424	0.322932	0.138299	1.63823	1.18174	-0.0545614	0.0766328	0.00681879
3.38361	-0.244814	0.979922	-0.659252	0.759051	-0.108908	-0.0911874	-0.485839	0.129463	0.00681879
3.71762	-0.244354	-0.460298	-0.78443	0.833373	0.0289615	-0.129421	0.131864	0.223896	0.00681879
2.80783	-0.181229	1.11543	-0.690415	1.26821	0.773561	-0.0344712	-0.369092	0.166756	0.00681879
3.50235	-0.231953	1.0738	-0.789372	0.628996	0.109386	-0.0747278	0.208075	0.138244	0.00681879
3.44975	-0.39815	-0.423828	0.211642	-0.187665	0.179891	-0.208815	0.239345	0.258112	0.00681879
-1.18764	-0.678653	1.54789	0.78208	0.176588	0.173108	0.377552	0.287856	0.0645478	0.00681879
-1.08615	-0.441963	1.62269	0.292049	1.55474	1.36428	-0.144223	0.170119	0.0853158	0.00681879
-1.11419	-0.73053	1.78557	0.735297	1.28737	0.162239	0.386671	0.304294	0.0701005	0.0613338
3.3142	-0.435004	0.589932	0.557069	-0.201602	0.0668214	0.532301	0.317004	0.151858	0.0613338
3.34484	-0.396774	0.696033	0.545287	-0.223701	0.153049	-0.233835	0.13197	0.13888	0.00681879
3.27989	-0.424821	-0.0428873	0.223925	-0.555387	0.12836	-0.253372	0.167265	0.144166	0.00681879
3.03387	-0.404022	0.900193	0.906117	0.901067	0.131052	0.348133	-0.425142	0.160371	0.00681879
2.98034	-0.352704	0.0960631	0.288422	1.23358	0.769908	0.375071	0.0575918	0.179303	0.00681879
3.49151	-0.378947	1.25552	0.838977	0.463537	0.0983407	0.22558	0.130016	0.165759	0.00681879
2.73798	-0.3401	1.64924	0.212612	-0.302388	0.0626993	-0.240387	0.149325	0.145354	0.00681879
2.86987	-0.356296	1.26633	0.243759	-0.296915	0.107542	-0.224225	0.3223	0.144166	0.00681879
3.10524	-0.325288	1.27456	1.23275	0.478418	0.0119224	-0.194178	0.158881	0.118656	0.00681879
3.43368	-0.387946	-0.528514	0.83949	-0.0512275	-0.193602	-0.170766	0.184319	0.218782	0.00681879
3.7461	-0.414577	0.0512935	0.451738	0.558091	0.223492	-0.230854	0.124417	0.164202	0.00681879
3.68804	-0.384707	0.107863	0.185474	0.775429	-0.330835	-0.27965	0.179774	0.14803	0.0613338
3.74754	-0.386423	0.118475	-0.0474509	0.820694	-0.0226992	-0.2492	0.242565	0.144014	0.00681879
3.21806	-0.350867	0.0652013	0.379677	0.69434	0.943255	-0.228953	0.0883443	0.169999	0.00681879
2.38291	0.980229	-0.818079	0.616421	-0.0689688	0.300057	0.172053	0.526633	-0.268291	0.00681879
1.85116	0.901186	-0.00435376	0.650888	-0.152987	0.765303	-0.262455	0.051329	-0.15278	0.0613338
2.78497	0.883071	-0.760485	0.798892	0.0899884	0.139297	-0.186884	0.21376	-0.236854	0.00681879
-1.08984	2.08032	0.391892	0.583037	0.191783	0.0190204	0.499317	0.383362	-0.0679185	0.0613338
1.8665	0.882604	-1.95425	0.73786	-0.199563	0.163442	-0.272299	0.186696	-0.125789	0.0613338
2.30797	1.11943	0.352907	0.943136	-0.222064	-0.678728	0.408327	0.167484	-0.0491307	0.00681879
2.52527	0.897186	-0.86668	0.448233	-0.234568	0.137445	0.427516	-0.133722	-0.255182	0.00681879
2.33873	1.07101	0.305471	0.522791	-0.567385	0.122995	-0.313025	0.228584	-0.101234	0.0613338
-0.781223	2.10271	-0.0596571	0.716122	-0.107168	0.0739628	-0.354448	1.55436	0.0573957	0.00681879
-0.976114	1.88467	0.1013	0.198468	-0.192669	-0.0549009	0.559498	-0.0569864	0.0686695	0.00681879
2.45357	0.788682	1.35405	-0.812439	0.677358	-0.067711	-0.0681643	0.134143	0.139413	0.00681879
2.29365	0.942405	0.527791	-0.405976	-0.142448	-0.366387	-0.278682	0.138775	0.141588	0.00681879
2.66355	0.991917	-0.52293	0.284478	-0.475256	0.628586	-0.568644	0.0678535	0.219919	0.00681879
-0.857653	1.76767	0.54387	0.636718	0.0101518	1.57846	0.428309	0.433569	0.0810273	0.00681879
-0.766699	1.75559	1.36817	0.601381	0.463455	1.43929	0.244216	-0.0224146	0.0799135	0.00681879
2.32118	0.864722	0.887645	0.805302	0.368051	0.524494	0.419185	0.136587	0.169319	0.00681879
-1.10277	1.79575	-0.367812	0.529173	-0.0277931	0.323782	-0.113738	0.654845	0.0726711	0.00681879
-0.819255	1.38118	-0.825018	0.100186	0.275291	1.95451	0.44714	0.0884083	0.115051	0.0613338
2.1031	0.800028	1.10573	0.123561	0.58139	0.69827	0.330725	0.208103	0.177406	0.00681879
1.8455	0.934148	1.55579	0.876029	0.249899	0.32806	0.420693	-0.335146	0.163644	0.00681879
2.32417	1.15536	0.50191	0.50722	-0.168362	0.0351715	0.507409	-0.498254	0.13468	0.00681879
1.43725	0.942934	1.00268	1.07114	-0.297135	0.877065	-0.265749	0.199363	0.174364	0.00681879
-0.629082	1.7252	1.14336	0.537607	-0.398776	1.90577	-0.256605	0.225583	0.0810273	0.00681879
2.66411	0.999564	0.158772	0.852941	0.0467759	-0.0256708	-0.308417	-0.327824	0.145911	0.00681879
-1.21653	1.42343	-0.882287	0.815988	1.35337	-0.00743789	-0.105066	1.15293	0.0857848	0.0224964
-0.944933	2.02195	2.00591	0.430526	0.351516	0.0375698	-0.236659	0.0837777	0.0599659	0.00681879
2.72156	0.840367	-0.341026	0.176764	-0.04593	0.111463	-0.272216	0.136036	0.237045	0.0613338
-0.959997	1.83845	0.422189	0.158536	0.349782	0.113441	0.695437	0.0575668	0.0669171	0.00681879
-1.08045	2.00553	0.76864	0.277271	0.349919	0.410747	-0.249103	0.145307	0.0898977	0.00681879
-0.836709	1.57453	1.64344	0.202054	0.939243	0.84818	0.232554	0.291262	0.0895632	0.00681879
2.57752	0.922388	-0.58718	0.593635	-0.500349	0.120729	0.426628	0.293479	0.22599	0.0613338
2.9598	0.974852	-0.165632	0.186183	0.418769	0.10718	0.329289	0.0958883	0.174867	0.00681879
-0.861021	1.97783	1.52061	0.227144	1.03389	0.396201	-0.208705	0.356334	0.0844465	0.00681879
2.00816	1.02546	1.17924	0.291949	-0.112158	-0.0271919	0.513893	-0.516452	0.135384	0.00681879
2.57192	0.942172	0.932589	0.758344	0.361859	0.0711751	0.384486	0.135451	0.135536	0.00681879
2.69178	1.09653	0.299843	0.517271	0.428525	0.158487	0.377735	0.0957133	0.144686	0.00681879
2.26068	0.848828	0.461143	0.206834	0.869479	0.329344	0.485623	0.0587091	0.186511	0.0613338
2.56095	1.0879	0.243768	0.583889	-0.129186	0.120735	0.538155	0.335788	0.146088	0.0613338
1.94645	1.11836	0.552661	1.34043	-0.45885	0.00345438	0.502294	0.221731	0.146088	0.0613338
2.53426	1.11574	0.185018	0.204657	-0.136253	0.00754632	-0.2843	0.147756	0.149935	0.00681879
2.20132	0.720194	1.14875	-1.19594	1.19362	0.25028	0.00224725	0.249723	0.176726	0.00681879
-1.09954	1.74689	-0.208252	0.625183	0.724021	0.308815	0.360284	0.0123816	0.0781622	0.00681879
2.71531	0.873906	-0.43321	0.848596	-0.478487	0.123598	-0.186884	0.285654	0.218782	0.00681879
2.81221	-0.334093	0.239823	1.31765	0.607664	0.320485	0.441097	-0.128675	-0.156124	-0.0425929
3.64545	-0.441896	0.327873	0.42206	0.059448	0.145623	-0.240996	0.482974	0.13888	-0.00473527
-1.12471	-0.422327	1.4706	-0.700348	1.38709	1.37998	-0.0389105	0.227786	0.0895632	-0.00473527
2.44823	-0.210631	1.57853	-1.47824	-0.414745	0.0801465	0.176422	0.31466	0.142776	-0.00473527
-1.2121	-0.36417	2.35235	-0.669341	1.65426	0.45571	-0.0239622	0.0425979	0.0644641	-0.00473527
3.56323	-0.252509	0.581424	-0.931636	0.748182	-0.0429634	-0.106225	0.235987	0.143995	-0.00473527
3.58004	-0.301175	-0.480808	-0.115166	0.831588	-0.0539397	-0.235312	-0.200353	0.227514	-0.00473527
-1.30787	-0.55789	1.78004	0.440347	-0.062078	0.0166237	0.448246	1.28157	0.0694992	-0.00473527
-1.09611	-0.532007	1.83814	0.152256	0.218228	1.30711	-0.172986	0.306216	0.0910116	-0.00473527
-1.00963	-0.453403	2.306	-0.624387	1.26958	1.31551	0.133582	0.281737	0.0849813	-0.00473527
2.85525	-0.39006	1.32989	0.561499	-0.748207	0.0758567	-0.198749	0.327064	0.163644	-0.00473527
2.7646	-0.318399	0.0634847	0.708418	1.14312	1.19347	-0.193699	0.406389	0.169319	-0.00473527
2.8849	-0.406136	1.21334	0.994211	-0.369662	-0.0968944	0.371742	0.269668	0.147841	-0.00473527
3.32932	-0.439142	0.684552	0.35871	-0.16222	0.198645	0.45529	0.437056	0.159247	-0.00473527
3.49004	-0.35278	-0.489986	0.262723	0.00674706	0.118672	-0.2394	-0.188963	0.227666	-0.00473527
3.4059	-0.373966	1.22568	0.408737	0.408342	-0.0692659	0.407139	0.0984825	0.136705	-0.00473527
3.34055	-0.496747	0.27112	0.579134	-0.174542	0.115324	0.512189	0.234735	0.146088	-0.0425929
2.95955	-0.371249	1.26677	0.477266	-0.109146	0.136598	-0.213077	0.144636	0.13888	-0.00473527
3.01139	-0.501883	1.25211	0.797215	-0.109891	0.111618	-0.196915	0.785498	0.13888	-0.00473527
-1.39385	-0.686714	0.988573	0.112693	0.0733302	0.0347142	-0.192617	0.633017	0.0640617	-0.00473527
2.70501	1.06159	0.203417	0.469893	-0.00819654	0.0748441	-0.271408	0.179641	-0.0844514	-0.00473527
-0.792275	1.59039	0.318123	0.905467	0.0896386	0.600953	-0.212124	-0.185082	0.0266367	-0.00473527
1.82794	0.850401	1.14747	0.124711	0.674124	0.884008	-0.12657	0.734234	-0.252902	-0.00473527
1.97897	0.83538	1.48859	0.337557	0.435133	0.424117	0.153197	0.0113944	-0.243814	-0.00313969
2.24711	1.05839	0.844942	0.373098	-0.187516	0.148846	0.457435	0.114633	-0.144169	-0.00473527
1.90672	0.936692	0.784082	0.73668	-0.193402	0.718872	-0.265749	0.165365	-0.141767	-0.00473527
2.91685	0.89424	-0.0112994	0.368363	0.215724	0.122191	-0.254739	-0.124957	-0.0997136	-0.00313969
-0.912153	1.92469	0.420117	1.91242	0.196398	-0.175594	0.451079	-0.193143	-0.061909	-0.00473527
2.16768	1.02425	0.211803	1.29736	-0.598601	-0.198723	-0.308261	0.00464947	-0.0980426	-0.0425929
2.2867	0.92435	1.31008	0.201084	0.336856	0.00733692	0.494822	0.152207	-0.163581	-0.0425929
2.82872	0.868425	-0.451277	0.183022	0.464877	0.15815	0.427954	0.140596	-0.224227	-0.0425929
2.51958	0.968389	0.194226	0.173338	0.453131	0.085854	0.542396	0.0555331	-0.238544	-0.0425929
2.66157	1.01041	0.260268	0.18817	0.452452	0.0416667	0.577276	0.158204	-0.159019	-0.0425929
2.4087	0.999564	0.177164	0.540942	-0.260817	0.123619	-0.308417	-0.236993	-0.108548	-0.00473527
2.84324	0.927124	0.212058	0.476429	0.518757	0.0989758	-0.227353	0.16577	-0.0878145	-0.00473527
2.46731	1.07964	0.531401	0.192075	-0.432791	1.29161	-0.703036	0.38993	-0.248179	-0.0425929
-0.892773	1.89586	1.35678	0.319014	0.106555	-0.183346	0.540492	-0.441926	-0.0832546	-0.00473527
2.496	0.921943	0.150581	0.438921	0.511743	0.321105	-0.315078	-0.237922	-0.0858219	-0.00473527
2.25711	1.16385	0.285989	0.687485	-0.118762	0.179293	0.541735	0.254044	-0.0920848	-0.0425929
2.7409	0.866054	-0.864652	0.251143	0.134704	0.110374	-0.21029	0.202043	-0.291276	-0.00473527
-1.07655	2.02337	0.215166	0.599258	0.196759	0.492592	-0.231441	0.14047	-0.0672947	-0.00473527
2.61746	1.10232	0.451959	0.307022	-0.104565	0.0613023	0.479022	0.105466	0.144166	-0.00473527
-0.796875	1.69458	2.15181	0.527325	0.291243	-0.00822583	0.477895	-0.654373	0.0326939	-0.00473527
2.96339	0.833306	-0.550758	0.216957	-0.033894	0.0611727	-0.285265	-0.351263	0.524062	-0.00473527
-0.700495	1.8292	1.44414	0.309737	-0.0410334	1.14177	0.530454	-0.165082	0.0910116	-0.00473527
-0.727085	1.67132	1.67939	0.89983	-0.0348509	1.35514	0.329679	0.285686	0.0764454	-0.00473527
2.66762	0.959385	-0.694344	0.620665	-0.229126	0.0289615	0.384904	0.0156735	0.228391	-0.00473527
2.13058	0.630164	-0.454844	0.235182	0.863055	0.904218	0.276233	0.231997	0.266137	-0.00473527
-0.738176	1.77547	1.16845	0.387673	0.671112	1.10342	0.464061	-0.284884	0.0799283	-0.00473527
1.42902	0.976153	1.11522	0.570476	-0.110838	0.774686	0.528134	-0.866837	0.163373	-0.00473527
2.26602	0.889909	1.32136	0.233196	0.23903	0.0222576	-0.278162	0.185072	0.149935	-0.00473527
1.99257	0.918689	1.04581	0.969355	0.344906	0.870549	0.277413	0.143615	0.166439	-0.00473527
1.89461	0.840045	0.744212	0.243412	0.867247	0.531369	0.582162	-0.420358	0.169334	-0.00473527
2.46623	1.06275	0.827137	0.38161	0.122978	0.0389144	0.551401	0.152827	0.157144	-0.0425929
1.85233	1.05982	0.987152	0.400146	-0.125214	0.233366	0.670422	-0.0919729	0.187167	-0.00473527
1.7124	0.719681	1.32134	0.478845	0.917538	0.398316	0.348461	0.0886339	0.171945	-0.0425929
1.41387	0.863201	1.43938	1.06276	-0.270059	0.858086	0.301255	0.161778	0.169782	-0.00473527
-0.64271	1.71065	1.94534	0.437069	0.286953	1.27955	0.603309	-0.388533	0.0815237	-0.00313969
2.74141	1.0381	0.205127	0.623023	-0.0268473	0.129752	0.491963	0.255182	0.146088	-0.0425929
-0.646787	1.6023	2.46788	0.356499	0.628809	-0.855966	0.375445	-0.114995	0.0407168	-0.00313969
2.78441	1.06215	0.517553	0.427281	0.0562694	-0.563472	0.453854	0.196843	0.13888	-0.00473527
2.12042	0.838293	1.60402	0.418377	0.246106	0.114316	0.489144	-0.523348	0.117316	-0.00473527
1.82478	0.823085	1.67427	0.338743	0.371364	-0.556008	0.347996	-1.03588	0.112511	-0.00313969
2.81592	0.957256	0.619598	0.523205	0.28133	0.0992554	0.460894	-0.155184	0.14296	-0.00313969
2.8691	1.01771	0.182888	0.796716	0.0180308	0.107982	0.397996	0.169639	0.13888	-0.00473527
-1.12966	2.02469	0.869178	0.477352	0.0511597	-0.00189601	0.486423	0.0134774	0.0640945	-0.00473527
-1.14297	2.00707	0.699535	0.279495	0.0446808	-0.0180885	0.510926	0.0252313	0.0693805	-0.00473527
-0.8503	1.90027	1.80501	-0.391986	0.91648	0.350924	0.269646	0.0886816	0.0798646	-0.00473527
-0.806489	2.04047	1.37154	0.605222	1.27748	0.515274	0.34837	0.124338	0.0799135	-0.00473527
-0.854605	1.98075	1.49591	0.187905	0.985556	0.165839	-0.287033	0.0190428	0.0886205	-0.00473527
-0.746773	2.06091	1.36785	0.621862	1.19688	0.385804	0.445379	0.05836	0.083753	-0.00473527
-0.887358	2.07246	0.445389	0.296509	0.996227	0.393888	0.458293	-0.448106	0.0795938	-0.00473527
2.27937	0.925584	1.35561	0.298071	-0.115721	0.0768056	0.421116	0.121308	0.127285	-0.00473527
-0.984596	1.85246	0.89005	0.57983	-0.0582906	-0.0309431	-0.319427	0.210476	0.0667521	-0.0425929
2.94866	0.805596	-0.987379	0.113152	1.04663	-0.0224642	-0.204283	0.181618	0.196803	-0.00473527
-0.867127	1.94215	0.254577	1.60244	1.47082	-0.116823	-0.209112	0.0801028	0.0640945	-0.00473527
-1.13255	1.62503	-0.782869	0.388443	0.218536	1.51403	-0.6042	0.554341	0.115091	-0.00473527
-1.02366	2.01386	0.485545	0.263569	0.948293	0.346733	0.415196	-0.00643745	0.0898977	-0.00473527
2.50303	0.98675	0.771315	0.165819	0.640567	0.00943349	0.602407	0.101701	0.143995	-0.00473527
2.23107	0.994436	0.207562	0.0730871	1.40841	0.198368	0.283831	0.5452	0.176726	-0.00473527
2.02859	0.886725	1.27677	0.238104	0.838447	0.0715294	0.431479	0.0306811	0.18193	-0.0425929
3.05598	0.866173	-0.165786	-0.00154463	0.727016	0.00819179	0.333988	0.104787	0.144014	-0.00473527
2.63161	1.00676	0.51056	0.204933	0.357278	0.0925907	0.552727	0.168979	0.154273	-0.0425929
2.93479	0.886793	-0.69091	0.53567	0.475888	0.0317855	0.406284	0.229314	0.228416	-0.0425929
1.98517	0.980112	0.542602	0.319495	0.991426	0.262854	0.419559	-0.323892	0.179303	-0.00473527
2.78531	1.04876	0.436949	0.443726	-0.118704	0.0686239	0.430678	0.107355	0.137824	-0.00473527
2.50456	1.14034	0.516102	0.77129	-0.210428	0.080886	0.502294	0.153161	0.146088	-0.0425929
2.13628	0.858867	1.47233	0.295169	-0.113543	0.130672	0.421116	0.194681	0.127285	-0.00473527
2.82023	0.987952	0.423921	0.593793	0.418296	0.0435286	0.433593	0.113136	0.141306	-0.00473527
2.68863	0.866054	-0.584639	0.193912	-0.493904	0.105014	-0.223099	0.19361	0.224068	-0.00473527
2.57341	0.916267	0.8589	0.404913	0.547811	-0.425481	-0.252712	0.15198	0.135536	-0.00473527
2.11525	1.12102	0.201449	0.322946	-0.594099	0.16002	0.517581	-0.32835	0.17821	-0.00473527
-0.370862	1.50896	-1.19676	2.51537	-0.035504	-0.438846	-0.156613	0.455376	0.0639347	-0.00473527
-1.17844	1.82884	0.835637	0.221615	0.48837	0.131369	-0.193932	0.3321	0.0693805	-0.00473527
-0.979179	1.65731	-0.868	0.523263	1.61158	0.502434	0.243822	0.107482	0.0975132	-0.00473527

## Sheet: SHAP Gastrointestinal Oncology
Abnormal cell count	Nuclear height mean	DNA index mean	Nuclear width variance	Age	AGC cardiac	Nuclear height variance	Nuclear width mean	DNA index variance	Nuclear area mean
-0.304619	-0.195637	-0.11701	-0.0755055	-0.0670227	-0.0381787	-0.0317828	0.173348	-0.00881636	0.00051614
-0.239755	-0.0957666	-0.10588	-0.0867986	0.0885053	-0.0381902	-0.0229922	-0.000539386	-0.00567828	-0.0105279
-0.229178	-0.0809469	-0.095462	-0.0815673	-0.0618845	-0.038182	-0.0229944	-0.000538195	-0.0130878	-0.00885679
-0.234908	-0.0955653	-0.106123	-0.0853702	0.0888553	-0.0381908	-0.0229793	-0.000297117	-0.00567739	-0.0105279
-0.303707	-0.0921559	-0.222776	-0.0808906	-0.0644196	-0.0381704	-0.0318133	0.00854263	-0.00567829	0.00917564
-0.254947	-0.104262	-0.11348	-0.078722	0.0913313	-0.0381819	-0.0318193	0.00854263	-0.00538012	0.0269828
-0.232803	-0.0807046	-0.0931982	-0.0861084	-0.0594426	-0.0381786	-0.0318133	0.00854263	-0.00633943	-0.00885679
-0.23873	-0.0921479	-0.0955339	-0.0814857	-0.0629945	-0.0381704	-0.0318133	0.00854263	-0.011705	0.0229234
0.0607664	-0.0807046	-0.0928951	-0.081559	-0.0772232	-0.0379232	-0.0229795	-0.000297117	-0.00706202	-0.0202214
-0.224641	-0.0721134	-0.0884054	-0.0794561	-0.0604589	-0.0381704	-0.0229768	-0.000305402	-0.00534193	-0.00885679
-0.246644	-0.0807046	-0.0860606	-0.0829834	-0.0604665	-0.0381819	-0.0229793	-0.000297117	-0.00739922	-0.00885679
-0.247117	-0.0807491	-0.116151	-0.0829843	-0.0596361	-0.0381819	-0.0229828	-0.000297117	-0.00774817	-0.0103742
-0.247123	-0.135023	-0.117719	-0.0875392	-0.0594391	-0.0381819	-0.0229828	-0.000297117	-0.00601638	-0.00680147
-0.226201	-0.0721054	-0.0873167	-0.0748398	-0.0604701	-0.0381819	-0.0229793	-0.000297117	-0.00635274	-0.0103742
1.6973	0.0657972	-0.0919802	0.102306	-0.175015	-0.0354297	0.149859	-0.0135468	-0.0294896	-0.0613322
-0.227772	-0.0613871	-0.0927164	-0.0876076	-0.0594366	-0.0381819	-0.0229922	-0.000539386	-0.00745124	-0.00885679
-0.229159	-0.0611858	-0.0954595	-0.0814912	-0.0608626	-0.0381902	-0.0229793	-0.000297117	-0.00606929	-0.00885679
0.104994	-0.0958111	-0.105196	-0.0848451	0.104846	-0.0379315	-0.0229922	-0.000539386	-0.00678938	-0.029377
-0.2526	-0.0957666	-0.106064	-0.0914213	0.0886691	-0.0381819	-0.0229956	-0.000539386	-0.00635184	-0.0105279
-0.227772	-0.0809469	-0.0866702	-0.0829165	-0.0594391	-0.0381819	-0.0229956	-0.000539386	-0.00635274	-0.00885679
-0.232714	-0.112757	-0.0936354	-0.0829165	-0.0594366	-0.0381902	-0.0229922	-0.000539386	-0.00635363	-0.00528402
-0.224733	-0.0807456	-0.0924612	-0.081494	-0.0594371	-0.0381785	-0.0229756	-0.000295926	-0.00635363	-0.00885679
-0.247459	-0.0721054	-0.117309	-0.0748343	-0.060464	-0.0381703	-0.0229733	-0.000305402	-0.00567829	-0.0103742
-0.30507	-0.118694	-0.101837	-0.0867922	0.0885065	-0.0381516	-0.0229792	-0.000297117	-0.00606751	-0.00207602
0.478916	0.52447	0.624531	-0.089438	0.167101	-0.0375333	-0.0239279	-0.00197241	-0.00491274	-0.0650024
0.436537	-0.0642822	0.521549	-0.0794593	-0.157079	-0.0376093	-0.0236831	-0.000305402	-0.00481753	-0.0235083
-0.232016	-0.0871265	-0.100746	-0.0867986	0.0885053	-0.0381818	-0.0229922	-0.000539386	-0.00534103	-0.0105279
-0.22505	-0.126521	-0.0920651	-0.0734229	-0.0594431	-0.0381901	-0.0229944	-0.000538195	-0.00567918	-0.00528402
-0.254142	-0.103882	-0.092047	-0.080898	-0.0604585	-0.0377317	0.000520445	-0.000295926	-0.00564143	-0.00528402
-0.29855	-0.0720724	-0.0998967	-0.0829193	-0.0604681	-0.0377316	0.000520445	-0.000295926	-0.00633943	-0.00885679
-0.279572	-0.0835157	-0.098974	-0.0808949	-0.0685376	-0.0381875	-0.0229756	-0.000295926	-0.00536681	0.00917564
-0.27626	-0.127334	-0.105432	-0.084777	0.0885008	-0.0381874	-0.0229756	-0.000295926	-0.00633765	-0.00695512
-0.239666	-0.127334	-0.107314	-0.0853753	0.0886715	-0.0381785	-0.0229756	-0.000295926	-0.00633854	-0.00695512
-0.273946	-0.0920521	-0.101811	-0.0875337	-0.0633647	-0.0381786	-0.0318133	0.00854263	-0.00534326	0.0229234
-0.302658	-0.113777	-0.148893	-0.084781	0.0894772	-0.0381787	-0.031783	0.00854383	-0.00536592	0.0164137
1.017	0.58243	0.621485	1.12331	0.030134	6.75708	0.193841	-0.0134855	-0.0118072	0.222175
0.182211	0.279491	-0.130707	0.366371	0.238547	-0.036979	0.150595	-0.00932977	-0.0453274	0.155251
-0.267979	-0.106002	-0.131535	-0.0808906	0.0869401	-0.0381786	-0.0318133	0.00854263	-0.00538599	0.0249102
-0.271603	-0.0998193	-0.11324	-0.0808989	-0.0659904	-0.0381787	-0.031783	0.00854383	-0.00536681	0.0142639
-0.269553	-0.0998193	-0.11324	-0.0808989	-0.0684534	-0.0381787	-0.031783	0.00854383	-0.00732752	0.0142639
-0.243238	-0.0921479	-0.0950703	-0.0808906	-0.0619696	-0.0381704	-0.0318133	0.00854263	-0.00567918	0.0229234
-0.23324	-0.0806009	-0.0950711	-0.0814996	-0.0604646	-0.038182	-0.0229818	-0.000295926	-0.0130592	-0.00885679
0.500423	0.473372	0.623629	1.02494	0.207113	-0.0355663	-0.0330959	-0.0134855	-0.0267307	-0.0786098
-0.305332	-0.0869251	-0.0993514	-0.0867922	0.0888553	-0.0381785	-0.0229768	-0.000305402	-0.00574374	-0.00564879
-0.245612	-0.0721054	-0.0871885	-0.0728195	-0.0594378	-0.0381818	-0.0229828	-0.000305402	-0.00601638	-0.00885679
1.5508	0.513586	0.255632	1.61436	0.202456	-0.0327735	0.1526	-0.00847753	-0.0119293	-0.0845764
-0.242868	-0.113688	-0.0951658	-0.0780401	-0.0685439	-0.0381787	-0.0318153	0.00853554	-0.00538101	0.0144269
-0.26415	-0.0835487	-0.101721	-0.0775128	-0.0633693	-0.0381787	-0.0318153	0.00854383	-0.00676296	0.0229234
-0.281414	-0.226778	-0.137963	-0.0809044	-0.0656419	-0.038182	-0.031789	0.173356	-0.007341	0.0142639
-0.302146	-0.224974	-0.142582	-0.0894037	0.0941599	-0.0381787	-0.031783	0.173356	-0.00537923	0.0225575
1.81061	0.5971	0.371937	1.68927	0.0265177	-0.0327307	0.142125	-0.00933096	-0.0125667	0.222175
-0.333695	-0.2091	-0.149344	-0.0855216	0.0765293	-0.0381787	-0.031783	0.173356	-0.00737113	0.00673715
-0.582892	-0.204165	-0.139251	-0.0808989	-0.0659867	-0.0381705	-0.0317865	0.173356	-0.00732841	0.0184981
-0.297165	-0.196639	-0.117878	-0.0809584	-0.0670173	-0.0381704	-0.0317808	0.173355	-0.00676296	0.0269945
-0.333293	-0.247486	-0.192714	-0.0894037	0.0946789	-0.0381787	-0.0317865	0.173356	-0.00731656	0.00880978
-0.262799	-0.0923902	-0.112376	-0.0808961	-0.0670211	-0.0381902	-0.0317996	0.00830037	-0.00538012	0.0229234
-0.318446	-0.226674	-0.115699	-0.0814996	-0.0659978	-0.0381902	-0.031789	0.173356	-0.00538101	0.00491336
-0.318191	-0.204277	-0.122425	-0.0808989	-0.0674261	-0.0381787	-0.031783	0.173356	-0.00538101	0.000679171
-0.313368	-0.433779	-0.116706	-0.0814912	-0.0659897	-0.0381902	-0.0317996	0.291582	-0.00538101	0.0134098
-0.339679	-0.204277	-0.123069	-0.081494	-0.0684419	-0.0381296	-0.031783	0.173356	-0.00732841	-0.00118823
-0.326942	-0.441459	-0.118032	-0.0809044	-0.0659942	-0.0381902	-0.0318018	0.291584	-0.00732841	0.00491336
-0.314607	-0.0921968	-0.121342	-0.0855184	-0.0670217	-0.0381875	-0.031783	0.00854383	-0.00538012	0.00917564
-0.265095	-0.0835157	-0.11316	-0.0829843	-0.0671659	-0.0381902	-0.0318193	0.00854263	-0.00676385	0.0229234
-0.261265	-0.122328	-0.105361	-0.0815618	-0.0633666	-0.0381787	-0.0318155	0.00854383	-0.0086735	0.0144269
-0.27618	-0.0882348	-0.11627	-0.0775036	0.0723946	-0.0381786	-0.0317808	0.00853435	-0.00679238	0.0249102
-0.252486	-0.104254	-0.107446	-0.0914158	0.0918435	-0.0381786	-0.0318133	0.00854263	-0.00730307	0.0269828
-0.297445	-0.0835157	-0.113534	-0.072814	-0.0659937	-0.0381786	-0.0317808	0.00854263	-0.00732841	0.00917564
-0.267814	-0.0835157	-0.113539	-0.0809584	-0.0659913	-0.0381786	-0.0317808	0.00854263	-0.00676296	0.0229234
1.05769	-0.111043	0.693233	1.03209	0.0664821	-0.0223652	0.146064	-0.00867022	-0.0165499	0.105438
-0.265411	-0.0835567	-0.0948481	-0.0728131	-0.0633685	-0.0381786	-0.0318133	0.00854263	-0.00534326	0.0229234
-0.31253	-0.112861	-0.14026	-0.0847727	0.0943203	-0.0381786	-0.0317808	0.00854263	-0.00538012	0.0132351
-0.602834	-0.195629	-0.1172	-0.0728191	-0.0670194	-0.0381875	-0.031783	0.173356	-0.00732841	0.00051614
-0.323289	-0.226786	-0.120503	-0.0808958	-0.0670194	-0.0381384	-0.031783	0.173356	-0.00538101	-0.00542241
-0.285542	-0.226778	-0.146236	-0.0861084	-0.068458	-0.0381704	-0.0317808	0.173355	-0.0120866	0.0142639
-0.585948	-0.204269	-0.139121	-0.0808989	-0.0670131	-0.0381705	-0.0317865	0.173356	-0.00732752	0.0184981
-0.609973	-0.216334	-0.142522	-0.0767099	0.0943237	-0.0381902	-0.031789	0.173348	-0.00743352	0.00457559
-0.320081	-0.104213	-0.143858	-0.0833391	0.0943232	-0.0381786	-0.0317808	0.00853435	-0.00548612	0.0132351
-0.328414	-0.200356	-0.137326	-0.0861762	0.0765223	-0.0381786	-0.0317808	0.173347	-0.00875308	0.00690018
-0.327657	-0.195629	-0.118458	-0.0808989	-0.0670239	-0.0381787	-0.031783	0.173348	-0.00538101	0.00491336
-0.306314	-0.204269	-0.116455	-0.0855188	-0.0659937	-0.0381902	-0.0317868	0.173355	-0.00732841	0.000679171
2.04032	-0.121789	0.245505	2.56474	-0.19795	-0.0290068	0.121352	-0.00795684	0.937223	0.115092
-0.270241	-0.222969	-0.138659	-0.072814	0.0765207	-0.0381786	-0.0317808	0.173355	-0.00542374	0.0164137
-0.239084	-0.0720816	-0.093512	-0.0728269	-0.0625384	-0.0381902	-0.0318213	0.00853554	-0.007341	0.0229234
-0.26412	-0.187898	-0.108326	-0.0775044	-0.0677188	-0.0381786	-0.0318133	0.173347	-0.00677555	0.0229234
-0.261296	-0.083791	-0.102963	-0.0781134	-0.0619918	-0.0381902	-0.0318344	0.00829327	-0.00872384	0.0229234
-0.264148	-0.218138	-0.0992796	-0.0728223	-0.0685439	-0.0381787	-0.0318155	0.173348	-0.00538101	0.0144269
-0.252535	-0.104254	-0.102886	-0.0787842	0.0914951	-0.0381786	-0.0318133	0.00853435	-0.00871035	0.0269828
-0.29635	-0.0835157	-0.1028	-0.072814	-0.0685479	-0.0381786	-0.0318133	0.00853435	-0.00548612	0.00917564
-0.295869	-0.0835157	-0.109432	-0.0728131	-0.0659925	-0.0381786	-0.0317808	0.00853435	-0.00548612	0.00917564
-0.242399	-0.0835567	-0.0934488	-0.0748334	-0.062391	-0.0381704	-0.0318131	0.00854263	-0.00538101	0.0229234
-0.242775	-0.072086	-0.0995165	-0.072814	-0.0685439	-0.0381787	-0.0318133	0.00853435	-0.00538101	0.0229234
-0.319679	-0.192829	-0.13395	-0.0728269	0.0768765	-0.0381902	-0.031789	0.173348	-0.00554233	0.0111625
-0.30058	-0.072086	-0.108095	-0.0780318	-0.0659925	-0.0381786	-0.0317808	0.00853435	-0.00548701	0.00917564
-0.232304	-0.0855764	-0.105577	-0.0808961	0.0738097	-0.0381819	-0.0229793	-0.000297117	-0.00639635	-0.00965792
0.107428	-0.0854726	-0.102235	-0.0861063	0.0895733	-0.0378781	-0.0229733	-0.000297117	-0.00543757	-0.0285071
3.29264	0.390782	0.133442	2.6874	0.669935	-0.0287333	0.200013	-0.00939105	0.383469	-0.0981838
-0.225386	-0.0807046	-0.0931982	-0.0861044	-0.0604724	-0.0381875	-0.0229733	-0.000297117	-0.012774	-0.00885679
-0.224293	-0.0809878	-0.0914838	-0.0809639	-0.0594366	-0.0381902	-0.0229924	-0.000539386	-0.00773647	-0.00885679
-0.224613	-0.0809913	-0.0918368	-0.0808961	-0.0596324	-0.0381902	-0.0229922	-0.000539386	-0.00569088	-0.00885679
-0.270933	-0.196606	-0.109239	-0.0808906	-0.0670211	-0.0381786	-0.0317808	0.173355	-0.00538101	0.0229234
-0.288757	-0.210556	-0.148941	-0.0875337	0.0856394	-0.0381786	-0.0317808	0.173355	-0.00542374	0.0249102
-0.242382	-0.0835522	-0.0934471	-0.079457	-0.0677152	-0.0381786	-0.0318133	0.00853435	-0.00539271	0.0229234
-0.243726	-0.0835522	-0.0890986	-0.0795239	-0.0619913	-0.0381704	-0.0318133	0.00854263	-0.00872295	0.0229234
-0.350725	-0.208611	-0.145229	-0.0787164	0.0478053	-0.0381786	-0.0318133	0.173347	-0.00505546	0.031217
0.491846	0.467359	1.36982	1.01995	0.152812	-0.0358788	0.149714	-0.00933806	-0.0267079	0.1514
-0.242778	-0.0835157	-0.0929992	-0.0748334	-0.0675182	-0.0381786	-0.0318131	0.00853435	-0.00536592	0.0229234
-0.255422	-0.0835157	-0.0958314	-0.079457	-0.0685492	-0.0381786	-0.0318133	0.00854263	-0.00538012	0.0271576
-0.293073	-0.104404	-0.142971	-0.0848467	0.0946766	-0.0381902	-0.0317996	0.00829208	-0.00677555	0.0269828
-0.270271	-0.201437	-0.135798	-0.0855179	0.0765247	-0.0381902	-0.0317868	0.173355	-0.00542284	0.0249102
-0.22531	-0.0807535	-0.0911963	-0.086182	-0.0604704	-0.0381875	-0.0229756	-0.000295926	-0.00773557	-0.00885679
-0.298044	-0.0911871	-0.10359	-0.0774441	-0.0685439	-0.0381705	-0.0318155	0.00854383	-0.00538101	0.000679171
-0.314607	-0.187966	-0.109349	-0.0775125	-0.0659942	-0.0381787	-0.031783	0.173348	-0.00674965	0.00917564
-0.369872	-0.104221	-0.137269	-0.0767016	0.054913	-0.0381902	-0.0318193	0.00854263	-0.00536503	0.0269828
-0.242382	-0.0835567	-0.0881093	-0.0748343	-0.0619913	-0.0381786	-0.0318131	0.00854263	-0.00538012	0.0229234
-0.225102	-0.0721134	-0.0857036	-0.0829785	-0.0600393	-0.0381786	-0.0229733	-0.000297117	-0.00706112	-0.00885679
-0.224733	-0.126383	-0.0919443	-0.0734134	-0.0604659	-0.0381874	-0.0229756	-0.000304211	-0.00635363	-0.00528402
-0.231665	-0.108601	-0.106366	-0.0734174	0.073808	-0.0381785	-0.0229756	-0.000304211	-0.00611113	-0.00608516
0.251444	0.580106	-0.109926	-0.0747971	0.140542	-0.0376354	0.150584	-0.00940052	-0.0333541	0.122832
-0.22615	-0.0721134	-0.085831	-0.0748312	-0.0594391	-0.0381793	-0.0229733	-0.000305402	-0.00567829	-0.0103742
-0.247459	-0.0721134	-0.0947669	-0.079457	-0.0594352	-0.0381703	-0.0229733	-0.000297117	-0.00534193	-0.0103742
-0.297582	-0.0882428	-0.126505	-0.074839	0.0778268	-0.0381902	-0.0318191	0.00853435	-0.00552885	0.0111625
-0.283437	-0.0921968	-0.0949221	-0.0808906	-0.0633685	-0.0381786	-0.0318133	0.00854263	-0.00538101	0.00917564
-0.2319	-0.0955653	-0.105692	-0.089998	0.088299	-0.0381705	-0.0318153	0.00854383	-0.00635273	-0.0105279
0.557156	0.511958	0.552106	0.714057	0.168195	-0.0362449	0.150386	-0.00939105	-0.0161345	0.167714
-0.291378	-0.106139	-0.108824	-0.089998	0.0869969	-0.0381705	-0.0318153	0.00854383	-0.00536916	0.0249102
-0.259661	-0.127063	-0.13071	-0.0815593	0.0778211	-0.0381875	-0.0318155	0.00854383	-0.00680658	0.0164137
-0.306811	-0.196502	-0.113714	-0.0809582	-0.0670186	-0.0381786	-0.0317808	0.173355	-0.00676385	0.00917564
-0.32004	-0.208567	-0.129392	-0.0813317	0.0941599	-0.0381902	-0.031789	0.173348	-0.00536592	0.0132351
-0.242465	-0.0835602	-0.0938408	-0.0754286	-0.0677152	-0.0381786	-0.0318131	0.00853435	-0.00548452	0.0229234
-0.30599	-0.176495	-0.101176	-0.0728182	-0.0659942	-0.0381875	-0.031783	0.173348	-0.00547192	0.00917564
-0.278538	-0.113699	-0.0953579	-0.0728214	-0.0671664	-0.0381787	-0.0318153	0.00853554	-0.00548612	0.000679171
-0.231652	-0.0654771	-0.0994318	-0.0748343	0.0738121	-0.0381703	-0.0229733	-0.000305402	-0.00616511	-0.00965792
-0.300178	-0.0835602	-0.102022	-0.0728815	-0.0656414	-0.0381786	-0.0317808	0.00853435	-0.00688155	0.00917564
-0.276257	-0.104262	-0.102279	-0.0793162	0.0914981	-0.0381902	-0.0318193	0.00853435	-0.00538012	0.0269828
-0.369514	-0.104221	-0.124106	-0.081913	0.050786	-0.0381704	-0.0318131	0.00853435	-0.00538012	0.0269828
-0.309245	-0.425147	-0.116455	-0.0728269	-0.0670252	-0.0381902	-0.0318018	0.291584	-0.00536681	0.00917564
-0.318892	-0.216342	-0.13763	-0.0813262	0.0941599	-0.0381787	-0.0202799	0.173356	-0.00731332	0.00473862
-0.265026	-0.0911871	-0.113448	-0.080898	-0.0675162	-0.0381787	-0.0318155	0.00854383	-0.00538101	0.0144269
-0.239955	-0.0835487	-0.0958145	-0.0728864	-0.0633721	-0.0381902	-0.0318191	0.00854263	-0.00869705	0.0229234
-0.278765	-0.0911871	-0.116558	-0.0855179	-0.0670148	-0.0381902	-0.0317868	0.00854263	-0.00731421	0.0144269
-0.263133	-0.0835157	-0.10755	-0.0809575	-0.0659874	-0.0381786	-0.0317808	0.00854263	-0.00674965	0.0229234
-0.352232	-0.104254	-0.152509	-0.0772958	0.054912	-0.0381902	-0.0318193	0.00854263	-0.00538012	0.0269828
-0.242361	-0.0835567	-0.0984725	-0.0774505	-0.0685434	-0.038182	-0.0318215	0.00853554	-0.00535746	0.0229234
-0.242371	-0.0924346	-0.0929424	-0.0808961	-0.0625389	-0.0381902	-0.0318319	0.00830037	-0.00539271	0.0229234
0.48417	0.469073	0.606957	1.04222	-0.276968	-0.0358255	0.149725	-0.0134867	-0.0186476	0.1514
-0.2334	-0.141203	-0.102433	-0.0847727	0.0885055	-0.0381786	-0.0229733	-0.000297117	-0.00567739	-0.00847257
-0.290576	-0.113696	-0.106866	-0.0774358	-0.0685492	-0.0381786	-0.0318133	0.00854263	-0.00538101	0.000679171
-0.285111	-0.0835602	-0.0927617	-0.0794616	-0.0625406	-0.0381902	-0.0318191	0.00854263	-0.00536681	0.00917564
-0.252463	-0.0974027	-0.107375	-0.0855949	0.0828058	-0.0381902	-0.0318213	0.00854383	-0.00875308	0.0249102
-0.239516	-0.113696	-0.0936801	-0.0748398	-0.0685456	-0.0381902	-0.0318191	0.00854263	-0.00732841	0.0144269
-0.252634	-0.0835487	-0.093601	-0.0795248	-0.063371	-0.0381786	-0.0318131	0.00853435	-0.00773647	0.0271576
1.35065	-0.0757528	0.518262	-0.0645418	-0.170085	-0.0365088	-0.023689	-0.000304211	-0.00438288	-0.0321174
-0.22457	-0.0721054	-0.0888516	-0.0734174	-0.0594368	-0.0381785	-0.0229756	-0.000304211	-0.00617529	-0.00885679
0.475907	-0.103405	0.617903	-0.090002	0.121916	-0.0375918	-0.0236912	-0.000304211	-0.00493187	-0.0341814
-0.226225	-0.0807571	-0.090145	-0.082911	-0.0596361	-0.0381831	-0.0229733	-0.000297117	-0.00567918	-0.0103742
-0.252079	-0.113592	-0.0887156	-0.0808989	-0.0633693	-0.0381787	-0.0318153	0.00853554	-0.00567918	0.0186611
-0.29762	-0.0883465	-0.103585	-0.0728269	0.0736951	-0.0381902	-0.0318215	0.00853554	-0.00552885	0.0111625
3.70788	0.106122	-0.277755	2.55343	0.227169	-0.0279813	0.238784	-0.0443752	-0.0220396	0.254593
-0.312303	-0.0920441	-0.107939	-0.0808906	-0.06599	-0.0381786	-0.0317808	0.00854263	-0.00538101	0.0134098
-0.247013	-0.083791	-0.100416	-0.0809722	-0.0677135	-0.0381902	-0.0318344	0.00830156	-0.00677644	0.0229234
-0.358609	-0.454433	-0.151812	-0.0894009	0.0469057	-0.0381902	-0.0317996	0.291582	-0.00539182	0.0269828
0.0990515	0.447405	-0.0809871	0.0162638	-0.188221	7.9239	0.212193	0.0711161	-0.0509474	0.102284
2.37657	0.699304	0.417119	1.70075	0.73659	-0.0323681	0.201198	-0.0134855	0.00260231	0.254697
-0.239507	-0.113696	-0.0945802	-0.0728182	-0.0675187	-0.0381875	-0.0318153	0.00853554	-0.00732752	0.0144269
1.54898	0.511958	0.522214	0.714941	-0.242561	-0.0350555	0.131421	-0.013495	-0.0274952	-0.114978
-0.269553	-0.196606	-0.225224	-0.0808875	-0.0674295	-0.0381875	-0.0317808	0.173355	-0.00732752	0.0227603
-0.405587	-0.217303	-0.151589	-0.084838	0.0532108	-0.0381793	-0.0317808	0.173355	-0.00871035	0.031054
-0.278177	-0.224982	-0.140455	-0.0848405	0.0943242	-0.0381704	-0.0317808	0.173355	-0.00676206	0.0183233
0.560976	0.593429	1.03827	0.938504	-0.145037	-0.036167	0.102244	-0.0134855	-0.0266933	0.200029
-0.281722	-0.204269	-0.138049	-0.0808989	-0.0659917	-0.0381787	-0.0317865	0.173356	-0.00536681	0.0144269
-0.575225	-0.204269	-0.139459	-0.0808989	-0.0670074	-0.0381787	-0.0317865	0.173356	-0.00538101	0.0142639
-0.319044	-0.196598	-0.13309	-0.0808953	-0.0670211	-0.0381902	-0.0317868	0.173355	-0.00536681	0.00917564
-0.309227	-0.195637	-0.118056	-0.080898	-0.0659942	-0.0381787	-0.031783	0.173356	-0.00536681	0.000679171
-0.315769	-0.204269	-0.117195	-0.0876021	-0.0684484	-0.0381704	-0.0317808	0.173355	-0.00674876	0.000679171
-0.578469	-0.204277	-0.136082	-0.0808989	-0.0699659	-0.0381787	-0.031819	0.173356	-0.00535746	0.0184981
-0.294241	-0.204165	-0.118202	-0.0808989	-0.0659809	-0.0381705	-0.031783	0.173356	-0.00732752	0.0184981
-0.295285	-0.226786	-0.121162	-0.0809013	-0.0676127	-0.0381991	-0.031789	0.173356	-0.007341	0.0184981
-0.301098	-0.204277	-0.140432	-0.0855894	-0.0674141	-0.0381705	-0.031783	0.173356	-0.00871125	0.0184981
-0.580605	-0.204277	-0.140214	-0.0861845	-0.0670288	-0.0381705	-0.031783	0.173356	-0.0134552	0.0144269
-0.321136	-0.120532	-0.181773	-0.0853725	0.0941606	-0.0381902	-0.0317902	0.00854263	-0.00536592	0.00473862
-0.30345	-0.195637	-0.133375	-0.0728214	-0.067023	-0.0381787	-0.0317865	0.173348	-0.00547282	0.000679171
-0.321735	-0.21623	-0.159136	-0.0813262	0.0943237	-0.0381787	-0.0317865	0.173348	-0.00547192	0.00473862
-0.336271	-0.201915	-0.158199	-0.0734134	0.0856353	-0.0381875	-0.0317863	0.173348	-0.00551554	0.0111625
-0.317826	-0.0883465	-0.127928	-0.0728131	0.0765207	-0.0381786	-0.0317806	0.00853435	-0.00743939	0.0111625
-0.61508	-0.216342	-0.159136	-0.084777	0.0941599	-0.0381875	-0.031783	0.173348	-0.00741932	0.00473862
-0.602531	-0.195637	-0.154441	-0.080898	-0.0670194	-0.0381787	-0.0317865	0.173348	-0.00742021	0.000679171
-0.300328	-0.0835157	-0.103492	-0.0774358	-0.0659899	-0.0381786	-0.0317808	0.00853435	-0.00547282	0.00917564
-0.614536	-0.200468	-0.138791	-0.0728214	0.0765242	-0.0381296	-0.0317828	0.173348	-0.00746294	-0.00327257
-0.603967	-0.204277	-0.154855	-0.080898	-0.0684486	-0.0381787	-0.0317865	0.173356	-0.00731421	0.000679171
-0.617963	-0.224982	-0.138138	-0.0893945	0.0941762	-0.0381786	-0.0317808	0.173355	-0.00536592	0.00473862
-0.619399	-0.224974	-0.166032	-0.0853753	0.0927326	-0.0381705	-0.0317865	0.173356	-0.00536592	0.00473862
-0.323601	-0.204277	-0.145037	-0.0855949	-0.0684407	-0.0381902	-0.031789	0.173356	-0.00676385	0.000679171
-0.288517	-0.217352	-0.13955	-0.0867899	0.0941604	-0.0381875	-0.0317808	0.173355	-0.00538012	0.0269828
-0.283394	-0.197647	-0.13976	-0.0848405	0.0943242	-0.0381786	-0.0317808	0.173355	-0.00676206	0.0269828
-0.270589	-0.106139	-0.140402	-0.0808875	0.0856392	-0.0381875	-0.0317808	0.00854263	-0.00542374	0.0249102
-0.284729	-0.226786	-0.137066	-0.0808989	-0.0659917	-0.0381787	-0.0317865	0.173356	-0.00535657	0.0142639
-0.26345	-0.187958	-0.111539	-0.0728824	-0.0670247	-0.0381704	-0.0317808	0.173355	-0.00676385	0.0229234
-0.265599	-0.196647	-0.11303	-0.0808989	-0.0670227	-0.0381787	-0.031783	0.173356	-0.00538101	0.0229234
-0.277574	-0.0883386	-0.115753	-0.082911	0.0736955	-0.0381786	-0.0318133	0.00854263	-0.00542374	0.0249102
0.477747	-0.0791054	-0.342722	-0.0798535	0.121747	-0.0376155	-0.0236867	-0.000297117	1.06421	-0.0326639
-0.243253	-0.0835078	-0.0941074	-0.0749021	-0.0633721	-0.0381704	-0.0318133	0.00854263	-0.00676385	0.0229234
-0.319876	-0.204277	-0.122493	-0.0808989	-0.0659942	-0.0381787	-0.031783	0.173356	-0.00732752	0.000679171
-0.321775	-0.201437	-0.143708	-0.0808989	0.0765242	-0.0381787	-0.031783	0.173356	-0.00542284	0.0111625
-0.246922	-0.0719823	-0.0994457	-0.0748343	-0.0619913	-0.0381786	-0.0318133	0.00854263	-0.0053936	0.0229234
0.169067	0.550602	0.788662	-0.0513247	0.382821	8.01547	0.211333	0.0710631	-0.0318999	0.200133
-0.297475	-0.187966	-0.109009	-0.0855216	-0.0670214	-0.0381705	-0.031783	0.173356	-0.00732841	0.00917564
0.20927	-0.0932331	0.656617	-0.0818493	0.143918	-0.0377482	-0.0229981	-0.000538195	-0.00575223	-0.0326639
-0.268065	-0.106147	-0.136181	-0.0848405	0.0907748	-0.0381786	-0.0318133	0.00854263	-0.00676296	0.0249102
1.33253	0.45004	1.08769	2.51234	-0.256226	-0.0271091	-0.214703	-0.0175862	0.0103376	0.20173
-0.345256	-0.104455	-0.115128	-0.0834084	0.050783	-0.0381908	-0.0318319	0.00830037	-0.00871035	0.0269828
-0.256176	-0.112861	-0.10787	-0.08946	0.0913273	-0.0381793	-0.0318133	0.00854263	-0.00871035	0.0269828
-0.270271	-0.113777	-0.106104	-0.0808897	0.0815092	-0.0381786	-0.0317808	0.00854263	-0.00540954	0.0164137
-0.289104	-0.218227	-0.138633	-0.0814932	0.0856353	-0.0381705	-0.031783	0.173356	-0.0121151	0.0164137
-0.258346	-0.196606	-0.107225	-0.0829101	-0.0659937	-0.0381786	-0.0317808	0.173347	-0.00536681	0.0229234
0.134751	-0.192797	-0.13356	-0.0833295	0.104984	-0.0379403	-0.0317868	0.173347	-0.00457443	0.0714105
-0.281966	-0.204277	-0.117139	-0.0808897	-0.0670211	-0.0381704	-0.0317808	0.173355	-0.00536592	0.0144269
0.218259	0.283291	-0.117109	-0.0851556	0.197378	-0.0375919	0.21339	0.0711244	-0.032463	0.155251
-0.322166	-0.204277	-0.124495	-0.0861167	-0.0670189	-0.0381787	-0.031783	0.173356	-0.00538101	0.000679171
-0.271603	-0.187966	-0.112594	-0.080963	-0.0670211	-0.0381819	-0.0317868	0.173355	-0.00674965	0.0229234
-0.281651	-0.187999	-0.11667	-0.0728186	-0.0670247	-0.0381902	-0.0317868	0.173355	-0.00536681	0.0229234
-0.265055	-0.0835078	-0.0976739	-0.0748343	-0.0685492	-0.0381786	-0.0318133	0.00854263	-0.00536592	0.0229234
-0.28439	-0.196606	-0.113486	-0.0855262	-0.0670252	-0.0381902	-0.031789	0.173356	-0.00536681	0.0229234
-0.299455	-0.1049	-0.125859	-0.0809713	0.0723902	-0.0381902	-0.0318018	0.00830156	-0.00875397	0.0164137
0.560922	0.567342	0.226531	1.89017	0.146945	-0.0336253	0.153122	-0.00933096	-0.011171	0.16761
1.44307	-0.105887	0.264501	-0.104918	-0.24173	-0.0363515	-0.0325302	0.00854263	1.0167	0.0848894
-0.268163	-0.176495	-0.212461	-0.0728777	-0.0421178	-0.0381793	-0.0317808	0.173355	-0.00674965	0.0229234
-0.263103	-0.0921559	-0.0971598	-0.0829785	-0.0618476	-0.0381786	-0.0317808	0.00854263	-0.00674965	0.0229234
-0.286676	-0.188007	-0.107761	-0.0775119	-0.0665912	-0.0381705	-0.031783	0.173356	-0.00674876	0.0229234
-0.247367	-0.072629	-0.0985426	-0.0829843	-0.0685456	-0.0381902	-0.0318193	0.00854263	-0.00676296	0.0229234
-0.242409	-0.0914214	-0.0884867	-0.0794616	-0.0633746	-0.0381902	-0.0318319	0.00830037	-0.00538012	0.0144269
-0.326658	-0.196598	-0.231723	-0.0809584	-0.0435451	-0.0381295	-0.0202777	0.173355	-0.00871125	0.00323708
-0.332425	-0.224974	-0.144584	-0.0893923	0.0943242	-0.0381875	-0.0317808	0.173355	-0.00731243	0.00457559
-0.276001	-0.201429	-0.138263	-0.0855184	0.0765242	-0.0381875	-0.031783	0.173356	-0.00540865	0.0249102
-0.36429	-0.092742	-0.118134	-0.0766921	0.0494821	-0.0381793	-0.0317806	0.00853435	-0.00547103	0.0269828
-0.273672	-0.196598	-0.116209	-0.0808989	-0.0670252	-0.0381787	-0.031783	0.173356	-0.00732841	0.0227603
-0.312254	-0.204269	-0.115856	-0.0808989	-0.0670252	-0.0381296	-0.031783	0.173356	-0.00732752	-0.00542241
-0.334892	-0.134531	-0.126608	-0.0767662	0.0440766	-0.038199	-0.0318321	0.00830037	-0.00872295	0.0184864
-0.273662	-0.204165	-0.116422	-0.0808989	-0.0670189	-0.0381705	-0.031783	0.173356	-0.00732752	0.0142639
-0.319725	-0.433683	-0.112802	-0.0829926	-0.0659942	-0.0381902	-0.0318018	0.291584	-0.00674876	0.00917564
-0.268193	-0.187958	-0.10731	-0.0728907	-0.0659942	-0.0381787	-0.031783	0.173356	-0.00674876	0.0229234
-0.265599	-0.226778	-0.107503	-0.0808961	-0.0660435	-0.0381902	-0.0317868	0.173355	-0.00538012	0.0142639
-0.279101	-0.433779	-0.118512	-0.0809044	-0.0659942	-0.0381902	-0.0318018	0.291584	-0.00732841	0.0227603
-0.30394	-0.204165	-0.120952	-0.0808958	-0.0684552	-0.0381875	-0.031783	0.173356	-0.00538101	0.0184981
-0.311119	-0.209108	-0.147648	-0.0855271	0.0751004	-0.0381902	-0.031789	0.173356	-0.00542374	0.0204849
-0.578316	-0.204277	-0.117169	-0.0809667	-0.0670194	-0.0381787	-0.031783	0.173356	-0.00871125	0.0142639
-0.289803	-0.196606	-0.115852	-0.0829165	-0.0659937	-0.0381819	-0.0317868	0.173355	-0.00538012	0.0229234
-0.284103	-0.0921559	-0.13942	-0.0829794	-0.0618438	-0.0381786	-0.0317808	0.00854263	-0.0067261	0.0229234
2.11284	0.582725	0.315378	1.68929	-0.255145	-0.032362	0.201206	-0.0134855	0.000486144	0.0408736
1.1773	0.703304	0.620686	1.09199	0.220816	6.64726	0.196272	-0.0134855	0.00184369	0.0938409
-0.278763	-0.224982	-0.136632	-0.0847727	0.0941599	-0.0381787	-0.0317842	0.173355	-0.00538012	0.0184864
-0.302656	-0.120428	-0.144369	-0.0847727	0.0943242	-0.0381786	-0.0317808	0.00854263	-0.00537923	0.0183233
-0.314607	-0.0911791	-0.118505	-0.0728809	-0.0670211	-0.0381786	-0.0317808	0.00854263	-0.00674876	0.000679171
-0.276585	-0.195629	-0.118849	-0.0814932	-0.0659942	-0.0381705	-0.031783	0.173356	-0.00536681	0.0144269
-0.323633	-0.216334	-0.145421	-0.084781	0.0941599	-0.0381705	-0.031783	0.173356	-0.00732662	0.00457559
-0.255149	-0.187958	-0.108457	-0.0728108	-0.0608128	-0.0381793	-0.0202777	0.173355	-0.00731421	0.0229234
-0.31509	-0.210444	-0.139403	-0.0847865	0.0894858	-0.0381902	-0.031789	0.173356	-0.00732751	0.0109994
-0.305058	-0.433779	-0.10968	-0.0814996	-0.0670217	-0.0381902	-0.0318018	0.291575	-0.00538101	0.00917564
-0.300328	-0.196639	-0.10731	-0.0809044	-0.0670194	-0.0381902	-0.031789	0.173348	-0.00538101	0.00917564
-0.327692	-0.197688	-0.13554	-0.0848488	0.0945207	-0.0381787	-0.031783	0.173356	-0.00677555	0.0132351
-0.302129	-0.122331	-0.103363	-0.0808989	-0.069136	-0.0381787	-0.0318155	0.00854383	-0.00732841	0.00475033
-0.619192	-0.231505	-0.137966	-0.081494	0.0765339	-0.0381787	-0.031783	0.173356	-0.00737113	0.00673715
-0.313289	-0.0921968	-0.134469	-0.0808906	-0.0685359	-0.0381786	-0.0318168	0.00854263	-0.00732841	0.0134098
-0.323601	-0.204277	-0.121982	-0.0809729	-0.0674237	-0.0381902	-0.031789	0.173356	-0.00676385	0.000679171
-0.310409	-0.0724923	-0.113539	-0.0809667	-0.0670194	-0.0381787	-0.031783	0.00854383	-0.00676296	0.00917564
-0.300358	-0.187966	-0.114146	-0.0861769	-0.0670234	-0.0381786	-0.0317808	0.173355	-0.00676385	0.00917564
-0.609973	-0.200468	-0.145334	-0.077445	0.076528	-0.0381787	-0.031783	0.173356	-0.00737113	0.00250296
2.1178	0.560079	1.31	2.5507	0.106161	-0.0290502	0.200545	-0.00933925	-0.0255395	0.222175
-0.308266	-0.231609	-0.165471	-0.0855271	0.0751017	-0.0381946	-0.031789	0.173356	-0.00737113	0.0204849
-0.328522	-0.226786	-0.12199	-0.0809635	-0.0684452	-0.0381384	-0.031783	0.173356	-0.00871035	-0.00118823
-0.311111	-0.224974	-0.148001	-0.0847865	0.09274	-0.0381902	-0.031789	0.173356	-0.00538012	0.0225575
-0.332202	-0.247483	-0.141826	-0.0899988	0.0928532	-0.0381595	-0.031783	0.173356	-0.00732751	0.00287122
1.60269	0.582725	0.734463	1.40464	-0.255129	6.03521	0.195617	-0.0134867	-0.0247369	0.14876
-0.324471	-0.204269	-0.116696	-0.0809044	-0.0670061	-0.0381902	-0.031789	0.173356	-0.00732841	0.00475033
3.25522	-0.0319294	-0.527294	1.59816	0.609928	6.01643	0.207017	-0.00796512	0.0370578	0.164124
-0.339903	-0.0969787	-0.139576	-0.0808906	0.0765219	-0.0381786	-0.0317808	0.00854263	-0.00542374	0.0153966
-0.31148	-0.196606	-0.118458	-0.0855133	-0.0670234	-0.0381786	-0.0317808	0.173355	-0.00732841	0.00917564
0.210153	-0.122238	0.615548	-0.0823329	0.143751	-0.0377523	-0.0318384	0.00853435	-0.00436939	-0.0290911
-0.29211	-0.0882838	-0.102001	-0.0749067	0.0736458	-0.0381902	-0.0318191	0.00853435	-0.00691169	0.0111625
0.182748	-0.0757528	0.518376	-0.0738293	-0.147721	-0.0377903	-0.0229756	-0.000304211	-0.00428024	-0.0250257
-0.263643	-0.135023	-0.0949135	-0.081494	-0.0604642	-0.0381787	-0.0229756	-0.000295926	-0.00565562	-0.00680147
-0.292431	-0.0969867	-0.116852	-0.0808866	0.0736916	-0.0381793	-0.0318131	0.00854263	-0.00540018	0.0249102
-0.25294	-0.0837945	-0.0884139	-0.0748398	-0.063371	-0.0381819	-0.0318354	0.00829208	-0.00709716	0.0271576
-0.263325	-0.0838025	-0.103498	-0.0749074	-0.0677152	-0.0381902	-0.0318319	0.00829208	-0.0065452	0.0229234
-0.25493	-0.0769204	-0.125557	-0.0749028	0.0781779	-0.0381786	-0.0318131	0.00853435	-0.00692428	0.0249102
0.45169	-0.0759951	0.557268	-0.0738974	-0.173701	-0.0376375	-0.0237019	-0.000539386	-0.00575312	-0.0250257
-0.278785	-0.0835567	-0.0878469	-0.0728131	-0.0619913	-0.0381786	-0.0318131	0.00854263	-0.00537851	0.00917564
-0.224771	-0.126391	-0.0875074	-0.0734827	-0.060462	-0.0381874	-0.0229756	-0.000304211	-0.00773647	-0.00528402
-0.345324	-0.118598	-0.136706	-0.0767035	0.0443842	-0.0381785	-0.0229756	-0.000304211	-0.00645785	-0.00695512
-0.231572	-0.0867884	-0.10187	-0.0767012	0.0885048	-0.0381874	-0.0229756	-0.000295926	-0.00567739	-0.0105279
-0.226408	-0.072109	-0.0912822	-0.0748398	-0.0648143	-0.0381818	-0.0229793	-0.000305402	-0.00535452	-0.0103742
-0.226133	-0.0606383	-0.0865038	-0.0794625	-0.0596361	-0.0381819	-0.0229793	-0.000305402	-0.00535452	-0.0103742
-0.241997	-0.113699	-0.0955347	-0.074839	-0.0677152	-0.0381902	-0.0318191	0.00853435	-0.00538012	0.0144269
-0.27343	-0.0835602	-0.123512	-0.0748343	-0.0685492	-0.0381704	-0.0318166	0.00853435	-0.00544793	0.0271576
-0.226131	-0.0721169	-0.0860552	-0.0749083	-0.0590867	-0.0381818	-0.0318226	0.00853435	-0.00684336	-0.0103742
-0.303152	-0.104262	-0.135268	-0.0787156	0.0956251	-0.0381786	-0.0318131	0.00853435	-0.00514887	0.0132351
0.150497	-0.0926907	-0.101573	-0.0787156	0.120143	-0.0379199	-0.0318131	0.00853435	-0.00516146	0.0734831
-0.22614	-0.072109	-0.0912467	-0.0728223	-0.0642618	-0.038183	-0.0229756	-0.000304211	-0.00579688	-0.0103742
-0.226612	-0.0606383	-0.0919472	-0.0728818	-0.0648107	-0.0381786	-0.0229733	-0.000297117	-0.00673736	-0.0103742
-0.225803	-0.072109	-0.0871309	-0.0734214	-0.0590872	-0.0381537	-0.0230009	-0.000304211	-0.00613497	-0.0103742
-0.225803	-0.072109	-0.0861537	-0.0748343	-0.0590843	-0.0381747	-0.0229733	-0.000297117	-0.00636622	-0.0103742
-0.351037	-0.10465	-0.164918	-0.0808989	0.0765202	-0.0377317	-0.00829045	0.00854383	-0.00542374	0.00266599
-0.274459	-0.0998193	-0.107242	-0.081494	-0.0633704	-0.0381705	-0.0318155	0.00854383	-0.00730485	0.0186611
1.66635	-0.0905761	0.66002	-0.0684279	0.488226	-0.03649	-0.0237107	-0.000304211	-0.00413088	-0.0598202
1.71869	-0.079942	-0.414087	-0.109552	-0.170059	-0.0357971	-0.0236831	-0.000305402	1.2573	-0.0817698
2.05862	0.767704	0.371648	1.92786	0.225956	-0.0326515	0.194739	0.0711256	-0.00816261	0.362479
-0.303981	-0.204277	-0.230387	-0.0809667	-0.0435386	-0.0381787	-0.031783	0.173356	-0.00676385	0.0184981
-0.327354	-0.226786	-0.131683	-0.081494	-0.0670212	-0.0381705	-0.031783	0.173356	-0.0120866	0.00475033
-0.324029	-0.120524	-0.144764	-0.0853679	0.0943262	-0.0381786	-0.0317808	0.00854263	-0.00732751	0.00473862
-0.330858	-0.463959	-0.142193	-0.081559	-0.067617	-0.0381902	-0.0317996	0.291582	-0.00677555	0.00475033
-0.325494	-0.226674	-0.116209	-0.0809674	-0.067617	-0.0381787	-0.031783	0.173356	-0.00872384	0.00475033
-0.313872	-0.204277	-0.144866	-0.0814996	-0.0659807	-0.0381902	-0.031789	0.173356	-0.0140331	0.00051614
-0.609973	-0.209108	-0.144313	-0.0809044	0.0765254	-0.0381902	-0.031789	0.173356	-0.00737113	0.00250296
-0.455051	-0.247379	-0.159705	-0.0853762	0.0659148	-0.0381296	-0.0318155	0.173356	-0.00732751	0.00287122
-0.341459	-0.196639	-0.139889	-0.0809044	-0.0676163	-0.0381902	-0.031789	0.173356	-0.0053936	0.00730824
-0.323886	-0.0997155	-0.10866	-0.0855216	-0.0670181	-0.0381787	-0.031783	0.00854383	-0.00538101	0.00475033
-0.317662	-0.0998193	-0.116515	-0.0809667	-0.0659942	-0.0381787	-0.031783	0.00854383	-0.00871125	-0.00542241
-0.284766	-0.196647	-0.107109	-0.0808961	-0.0674174	-0.0381819	-0.0317868	0.173355	-0.00538012	0.0269945
-0.320718	-0.226786	-0.144128	-0.0815618	-0.0684391	-0.0381787	-0.031783	0.173356	-0.00871125	0.00051614
-0.318297	-0.226786	-0.139913	-0.0814909	-0.0684454	-0.0381875	-0.031783	0.173356	-0.014034	0.00051614
-0.415272	-0.217352	-0.156348	-0.0854439	0.0467092	-0.0381787	-0.031783	0.173356	-0.00676206	0.0130721
-0.335592	-0.247483	-0.163637	-0.0894037	0.0927337	-0.0381787	-0.031783	0.173356	-0.00538012	0.00880978
-0.310023	-0.204269	-0.137122	-0.0808989	-0.0684356	-0.0381787	-0.0317865	0.173356	-0.00538101	0.00051614
-0.318076	-0.204277	-0.112393	-0.0815535	-0.0699678	-0.0381786	-0.0318133	0.173355	-0.00676385	0.00475033
-0.306343	-0.187958	-0.116845	-0.0728278	-0.067023	-0.0381902	-0.031789	0.173348	-0.00743441	0.00917564
-0.400141	-0.104221	-0.143062	-0.0772903	0.0536111	-0.0381786	-0.0317808	0.00853435	-0.00547192	0.0132351
-0.252514	-0.0885808	-0.132504	-0.078101	0.077818	-0.0381908	-0.0318321	0.00829208	-0.00885998	0.0249102
-0.284285	-0.0835487	-0.0958959	-0.0734229	-0.0677111	-0.038182	-0.0318213	0.00853554	-0.00549961	0.00917564
-0.314264	-0.21623	-0.138983	-0.081913	0.0941567	-0.0381786	-0.0317808	0.173347	-0.00547192	0.00473862
-0.570135	-0.224974	-0.140153	-0.0853762	0.0941576	-0.0381787	-0.031783	0.173348	-0.00732751	0.0123848
-0.311713	-0.195525	-0.118758	-0.0780401	-0.0670179	-0.0381787	-0.031783	0.173348	-0.00743441	0.00051614
0.502132	0.591407	-0.195717	0.152804	0.312097	-0.0371233	0.165081	0.0711173	1.02398	0.204263
-0.327354	-0.226781	-0.139021	-0.0855216	-0.067025	-0.0381787	-0.031783	0.173356	-0.00538012	0.00475033
-0.582712	-0.224974	-0.149771	-0.0853762	0.0943305	-0.0381787	-0.031783	0.173356	-0.00732751	0.0183233
1.1322	-0.128391	0.531196	0.904861	0.0624103	6.65741	0.175681	-0.00796512	0.00146643	0.135744
1.89562	0.589303	0.213951	1.55793	-0.282731	-0.0324115	0.200667	-0.00933806	0.00225375	0.20173
3.8565	0.61698	-0.469864	2.6812	0.227169	-0.0289041	0.232739	-0.048524	-0.0239754	0.254697
-0.242853	-0.0835602	-0.0880447	-0.072814	-0.0625406	-0.0381786	-0.0318131	0.00853435	-0.00516236	0.0229234
-0.264772	-0.0927865	-0.102899	-0.0787905	0.0918475	-0.0381615	-0.0318444	0.00853435	-0.00751692	0.031217
-0.348581	-0.0927909	-0.138096	-0.0787833	0.0545117	-0.0381786	-0.0318131	0.00853435	-0.00651751	0.0269828
-0.263238	-0.208704	-0.128891	-0.0772872	0.0943281	-0.0381875	-0.0317806	0.173347	-0.00741843	0.0269828
-0.306552	-0.0835567	-0.0943524	-0.0749074	-0.0685492	-0.0381902	-0.0318191	0.00853435	-0.0065326	0.00917564
-0.279765	-0.0720895	-0.0934469	-0.0728269	-0.0685439	-0.0381902	-0.0318213	0.00853554	-0.00548701	0.00917564
-0.349009	-0.104221	-0.118857	-0.0773588	0.0503172	-0.0381704	-0.0318131	0.00853435	-0.00686896	0.0269828
-0.252804	-0.113688	-0.0913197	-0.0734174	-0.0623477	-0.0381787	-0.0318153	0.00853554	-0.00732841	0.0186611
0.423459	-0.11859	-0.109513	-0.0899968	0.091146	-0.0376271	-0.0236853	-0.000295926	-0.0110296	-0.0273217
1.76871	-0.12356	0.0217016	1.55792	-0.225536	-0.0327298	0.179879	-0.00796631	-0.0104462	0.223082
-0.22681	-0.0606348	-0.0890878	-0.0774756	-0.0604678	-0.0381551	-0.0229756	-0.000304211	-0.00576074	-0.0103742
0.450279	0.442865	0.380285	-0.0738696	-0.211215	-0.0375519	0.149914	-0.00939933	-0.00412983	-0.0582342
1.56752	0.59337	0.255609	1.75192	0.212403	-0.0326515	0.272463	-0.00933806	-0.0105935	-0.136871
-0.233783	-0.088477	-0.102446	-0.0748312	0.0829268	-0.0381873	-0.0229768	-0.000305402	-0.00549066	-0.0111754
0.208282	-0.0805836	0.470347	-0.0738332	0.129061	-0.0377599	-0.0230009	-0.000304211	-0.00444536	-0.0333114
-0.233416	-0.0869287	-0.102286	-0.0819222	0.0886677	-0.0381785	-0.0229756	-0.000304211	-0.00645785	-0.0120453
0.476107	-0.0922629	0.471193	-0.0780785	0.116169	-0.0375587	-0.0237366	-0.000547671	-0.0049052	-0.0333114
-0.232798	-0.0895892	-0.100225	-0.0767423	0.0888576	-0.0381131	-0.0230175	-0.000547671	-0.00584975	-0.0120453
-0.226157	-0.126386	-0.0887796	-0.0748436	-0.0590903	-0.0381183	-0.0230046	-0.000305402	-0.00618789	-0.00680147
1.96546	-0.0781746	0.520008	-0.0645207	-0.174734	-0.035394	-0.0237219	-0.000305402	-0.00262918	-0.0817698
-0.276208	-0.196639	-0.120639	-0.0809013	-0.0659927	-0.0381991	-0.031789	0.173356	-0.00538101	0.0229234
-0.274681	-0.083791	-0.10235	-0.0728873	-0.063371	-0.0381902	-0.0318321	0.00829208	-0.00871125	0.0271576
-0.277572	-0.0837945	-0.10918	-0.0809639	-0.067517	-0.0381902	-0.0318321	0.00829208	-0.0064266	0.0271576
-0.252979	-0.0723238	-0.0943529	-0.0748398	-0.0677188	-0.0381902	-0.0318321	0.00829208	-0.00700375	0.0271576
-0.267832	-0.43382	-0.107758	-0.0875392	-0.0659925	-0.0381902	-0.0317996	0.291574	-0.00538012	0.0229234
-0.256886	-0.0921968	-0.0962698	-0.0814857	-0.0623435	-0.0381831	-0.0318133	0.00853435	-0.00538101	0.0271576
-0.252963	-0.0835487	-0.087448	-0.0794625	-0.0619711	-0.0381902	-0.0318191	0.00854263	-0.00567829	0.0271576
-0.225783	-0.0608806	-0.0885236	-0.0728594	-0.0590867	-0.0381123	-0.0230175	-0.000547671	-0.00608099	-0.0103742
-0.225398	-0.0809913	-0.093688	-0.0815056	-0.0590832	-0.0381573	-0.0230198	-0.000538195	-0.00605833	-0.0103742
-0.225857	-0.139216	-0.0950551	-0.081494	-0.0590845	-0.038183	-0.0229756	-0.000295926	-0.00606929	-0.00680147
-0.226242	-0.0750782	-0.0916406	-0.0810127	-0.0590872	-0.0381206	-0.0230069	-0.000295926	-0.00746383	-0.0103742
-0.226149	-0.072109	-0.0943049	-0.0861521	-0.0600434	-0.0381266	-0.0230009	-0.000295926	-0.00539484	-0.0103742
0.434668	-0.0781746	-0.402065	-0.0889944	-0.155118	-0.0375765	-0.0237144	-0.000305402	1.25736	-0.0250257
0.450547	-0.0784169	0.558851	-0.0813484	-0.170636	-0.0375816	-0.0237309	-0.000547671	-0.00399591	-0.0250257
-0.273079	-0.0924311	-0.0973169	-0.0814996	-0.0629941	-0.0381946	-0.0229816	-0.000538195	-0.011705	0.0271576
-0.311523	-0.0921968	-0.104195	-0.0809044	-0.0685426	-0.0381902	-0.0318215	0.00854383	-0.00538012	0.0134098
-0.298966	-0.0921968	-0.104195	-0.0808906	-0.0685444	-0.0381786	-0.0318133	0.00854263	-0.00732841	0.0134098
-0.297697	-0.0924391	-0.104662	-0.0814996	-0.0633653	-0.0381902	-0.0318215	0.00830156	-0.00535746	0.0134098
-0.259935	-0.0924391	-0.104195	-0.0808961	-0.0685456	-0.0381902	-0.0318321	0.00830037	-0.00538012	0.0271576
-0.225773	-0.0745273	-0.0876553	-0.0729225	-0.0596361	-0.0381372	-0.0230047	-0.000305402	-0.00746383	-0.0103742
-0.251078	-0.0862208	-0.0891451	-0.0748826	-0.0621682	-0.0381176	-0.0230246	-0.000547671	-0.00684336	0.0271576
-0.225331	0.368852	-0.0908885	-0.0728995	-0.100758	-0.0381608	-0.0230069	-0.00080714	-0.00706007	-0.0296829
-0.306989	-0.0835078	-0.0951607	-0.0728131	-0.063371	-0.0381786	-0.0318131	0.00854263	-0.00536592	0.00917564
-0.347727	-0.104262	-0.115553	-0.083336	0.0503182	-0.0381793	-0.0318131	0.00853435	-0.00538012	0.0269828
-0.232401	-0.0757003	-0.103156	-0.077309	0.089021	-0.0381652	-0.0230198	-0.00054648	-0.00647044	-0.0120453
-0.232409	-0.0871709	-0.0998649	-0.0787342	0.089021	-0.038157	-0.0230198	-0.00054648	-0.00647044	-0.0120453
0.655547	0.543843	-0.487916	1.71908	0.0992429	-0.0333328	0.201195	-0.0279194	-0.00935705	0.122832
-0.292653	-0.0885888	-0.106533	-0.0728186	0.0736916	-0.0381902	-0.0318319	0.00829208	-0.00540865	0.0249102
1.39368	0.667214	0.348262	1.68934	0.0527967	-0.033416	0.200658	-0.00933096	-0.0122824	0.244191
0.462714	0.469453	-0.111179	0.877768	-0.189895	-0.0365898	0.194814	0.0711256	-0.0465691	0.106355
-0.239956	-0.0837945	-0.093601	-0.0749166	-0.0619918	-0.0381902	-0.0318344	0.00830156	-0.00872295	0.0229234
-0.276908	-0.433787	-0.139101	-0.0829165	-0.0659937	-0.0381819	-0.0317996	0.291582	-0.00538012	0.0229234
-0.301868	-0.0835567	-0.106192	-0.0808961	-0.067517	-0.0381902	-0.0318193	0.00854263	-0.00538101	0.0134098
-0.313379	-0.0921559	-0.114072	-0.0808906	-0.0659913	-0.0381786	-0.0317808	0.00854263	-0.00538101	0.0134098
-0.315166	-0.0911871	-0.116202	-0.0808989	-0.0670214	-0.0381296	-0.031783	0.00854383	-0.00538101	-0.00525938
-0.313032	-0.204277	-0.109617	-0.0829248	-0.0670239	-0.0381902	-0.031789	0.173356	-0.00538012	0.00491336
-0.289278	-0.425147	-0.138888	-0.0808961	-0.0670247	-0.0381902	-0.0318031	0.291582	-0.00538012	0.0271576
1.52053	0.621273	0.313748	1.76491	-0.249424	-0.0287571	0.201221	-0.0134855	-0.0105546	0.309512
-0.242361	-0.0835567	-0.0991547	-0.072814	-0.0685393	-0.0381786	-0.0318133	0.00853435	-0.00538012	0.0229234
1.78283	0.589357	0.271895	1.69567	-0.254496	-0.0326507	0.272994	-0.00933925	-0.0111462	0.20173
-0.242775	-0.0835602	-0.0895304	-0.0794625	-0.063371	-0.0381902	-0.0318191	0.00853435	-0.00538012	0.0229234
-0.252092	-0.0835522	-0.0882463	-0.0748312	-0.0621619	-0.0381793	-0.0318131	0.00853435	-0.00578429	0.0271576
-0.226206	-0.0606348	-0.0856623	-0.0748649	-0.0604665	-0.0381425	-0.0318131	0.00853435	-0.00601638	-0.0103742
-0.251773	-0.0723318	-0.088009	-0.0749076	-0.0625406	-0.0381819	-0.0318319	0.00829208	-0.00774817	0.0271576
-0.252933	-0.0835522	-0.0907758	-0.0728879	-0.0629985	-0.0381946	-0.0318191	0.00854263	-0.00706202	0.0271576
-0.298178	-0.0723318	-0.0958317	-0.0749076	-0.0677152	-0.0381902	-0.0318321	0.00829208	-0.00688155	0.0134098
-0.252513	-0.0837945	-0.0894762	-0.0728163	-0.0629985	-0.038199	-0.0318319	0.00829208	-0.00567829	0.0271576
-0.225388	-0.072109	-0.0881334	-0.0728195	-0.0596361	-0.0381862	-0.0229793	-0.000305402	-0.00636622	-0.0103742
-0.26743	-0.413721	-0.112285	-0.0829843	-0.0661907	-0.0381902	-0.0317996	0.291582	-0.00677555	0.0229234
-0.269226	-0.113769	-0.133244	-0.084855	0.0907795	-0.038182	-0.0318215	0.00853554	-0.00870946	0.0206479
0.208193	0.434199	0.616569	-0.0738752	0.188884	-0.0377178	-0.0230234	-0.00106127	-0.00413093	-0.0541375
-0.232794	-0.0657114	-0.100441	-0.0754748	0.0741609	-0.0381123	-0.0230047	-0.000547671	-0.00589336	-0.0111754
0.0808899	-0.0385431	-0.117131	-0.0910148	-0.151335	-0.0378149	-0.0230212	-0.000547671	1.09484	-0.0362511
-0.225825	-0.0745273	-0.0867225	-0.07345	-0.0590867	-0.0381298	-0.0230047	-0.000305402	-0.00585064	-0.0103742
2.0033	-0.0799455	-0.0880685	-0.102289	-0.169509	-0.0353883	-0.0236335	-0.000305402	1.02489	-0.0817698
-0.226233	-0.0745273	-0.0917126	-0.0734573	-0.0590872	-0.038086	-0.0230068	-0.000304211	-0.006187	-0.0103742
1.96657	-0.0685126	0.0159558	-0.102259	-0.202364	-0.0353358	-0.023631	-0.000305402	1.02489	-0.0817698
1.7129	-0.0799455	0.549711	-0.0954815	-0.170636	-0.0357359	-0.0237084	-0.000305402	-0.00486247	-0.0817698
-0.582932	-0.204269	-0.138709	-0.0808989	-0.0670194	-0.0381787	-0.0317865	0.173356	-0.00732841	0.0184981
-0.301215	-0.0808841	-0.0925401	-0.0855188	-0.0604665	-0.0381864	-0.0229793	-0.000539386	-0.00567829	-0.00549514
-0.226041	-0.0807456	-0.0930714	-0.0855216	-0.0596281	-0.038183	-0.022979	-0.000295926	-0.00635363	-0.0103742
-0.262672	-0.0809878	-0.0931052	-0.0814912	-0.0604602	-0.0381818	-0.0229922	-0.000539386	-0.00635274	-0.0103742
0.0795096	-0.062631	-0.0910581	-0.120917	-0.248382	-0.0376754	-0.0230212	-0.000551243	1.0732	-0.0250257
-0.225753	-0.0746658	-0.0883978	-0.0728602	-0.0596361	-0.0381131	-0.0230175	-0.000547671	-0.00585064	-0.0103742
-0.225803	-0.0606383	-0.0863195	-0.0748744	-0.0596361	-0.038129	-0.0230047	-0.000305402	-0.00585064	-0.0103742
-0.394617	-0.454525	-0.146871	-0.0848435	0.0532108	-0.038199	-0.0317996	0.291582	-0.00676206	0.031217
-0.36305	-0.112894	-0.144553	-0.086867	0.0544569	-0.0381902	-0.0318193	0.00854263	-0.0083731	0.031217
-0.310347	0.439243	-0.120985	-0.0852734	0.0947535	-0.0379533	0.150788	-0.00822697	-0.00644688	-0.0463196
0.800045	0.624539	-0.122257	-0.0868332	0.497609	-0.0376034	-0.0327783	0.00270214	-0.00567175	0.159485
3.30521	-0.0929944	-1.26965	-0.103021	0.121914	-0.0353979	-0.0236299	-0.000304211	0.675087	-0.0909255
1.81494	0.681001	0.674262	1.07882	0.251647	-0.0350462	0.149717	-0.0134867	-0.0253319	0.362583
-0.272494	-0.112894	-0.103151	-0.0867931	0.0914941	-0.0381704	-0.0318133	0.00854263	-0.00504287	0.031217
4.19744	0.770328	-0.425758	2.61054	0.201018	-0.0290068	0.200553	-0.0134855	0.0378013	0.362479
-0.264301	-0.0930287	-0.108375	-0.0869009	0.0920561	-0.0381291	-0.0230177	-0.000539386	-0.00774728	0.031217
-0.265118	-0.0886253	-0.134135	-0.073517	0.0785481	-0.0381291	-0.0318575	0.00829208	-0.0078969	0.0291444
-0.252221	-0.0723238	-0.103302	-0.073517	-0.0667957	-0.0381373	-0.0318575	0.00829208	-0.00741181	0.0271576
-0.320343	-0.0921888	-0.109463	-0.0808961	-0.0659925	-0.0381902	-0.0317868	0.00854263	-0.00732841	0.0134098
1.96006	0.580757	0.314407	1.68929	-0.255144	-0.0327299	0.142127	-0.00932977	-0.0125295	0.309512
-0.297156	-0.226778	-0.118652	-0.0808989	-0.0659942	-0.0381705	-0.031783	0.173356	-0.00538101	0.0184981
-0.321638	-0.122328	-0.138888	-0.0808989	-0.0659905	-0.0381787	-0.031783	0.00854383	-0.00538012	0.00491336
-0.26444	-0.0865215	-0.0989148	-0.080993	-0.0616176	-0.0381178	0.150837	-0.00771576	-0.00773557	0.0271576
-0.312665	-0.0924311	-0.107939	-0.0808961	-0.0659925	-0.0381902	-0.0317996	0.00830037	-0.00538012	0.0134098
-0.313289	-0.42518	-0.109226	-0.0809044	-0.0659929	-0.0381902	-0.0318018	0.291575	-0.00732841	0.0134098
1.81486	-0.119097	0.573031	0.891013	-0.212728	-0.0350027	0.150046	-0.00795684	-0.0269883	0.223082
-0.255291	-0.0862128	-0.100049	-0.0810397	-0.0673463	-0.038037	0.0321935	-0.00795803	-0.00774817	0.0271576
-0.280047	-0.196642	-0.11472	-0.0861167	-0.0674139	-0.0381831	-0.031783	0.173356	-0.0120866	0.0269945
-0.251773	-0.0837945	-0.0899903	-0.0829204	-0.0619913	-0.0381526	-0.0318575	0.00829208	-0.00602897	0.0271576
-0.307532	-0.0835157	-0.109925	-0.0728131	-0.0659937	-0.0381786	-0.0317808	0.00853435	-0.00548612	0.00917564
-0.300514	-0.0723283	-0.106414	-0.0728278	-0.0656368	-0.0381902	-0.0318018	0.00829327	-0.00549871	0.00917564
-0.597443	-0.0914214	-0.118255	-0.0809044	-0.0659942	-0.0381902	-0.0318018	0.00830156	-0.00732841	0.00051614
-0.314597	-0.196639	-0.108156	-0.0809729	-0.0659809	-0.0381902	-0.031789	0.173356	-0.00871125	0.0132468
-0.321638	-0.196598	-0.138888	-0.0808989	-0.0659929	-0.0381787	-0.031783	0.173356	-0.00538101	0.0134098
-0.328388	-0.226778	-0.139309	-0.0808989	-0.0670605	-0.0381831	-0.031783	0.173356	-0.0053936	0.00475033
-0.254858	-0.463959	-0.109936	-0.0809646	-0.0659925	-0.0381902	-0.0317996	0.291582	-0.00871035	0.0144269
-0.278729	-0.433824	-0.108507	-0.0808961	-0.0671646	-0.0381902	-0.0318321	0.291582	-0.0053936	0.0271576
-0.275815	-0.433824	-0.116059	-0.0814996	-0.0661897	-0.0381902	-0.0318018	0.291584	-0.0053936	0.0269945
-0.2986	-0.204277	-0.139517	-0.0808989	-0.0684464	-0.0381705	-0.031783	0.173356	-0.00538101	0.0184981
-0.28555	-0.122336	-0.108839	-0.0808989	-0.0684597	-0.0381787	-0.031783	0.00854383	-0.00538101	0.0144269
-0.641893	-0.195629	-0.143805	-0.0718154	-0.0630825	-0.0378214	-0.0317865	0.173356	-0.00730485	0.0184981
-0.582932	-0.204269	-0.138502	-0.0808989	-0.0670169	-0.0381705	-0.0317865	0.173356	-0.00732841	0.0184981
-0.275817	-0.433779	-0.107946	-0.0809044	-0.0670194	-0.0381902	-0.0318018	0.291584	-0.00538101	0.0269945
-0.289526	-0.43382	-0.116199	-0.0808961	-0.0661895	-0.0381819	-0.0317996	0.291582	-0.00539271	0.0269945
-0.310496	-0.122328	-0.107503	-0.0809044	-0.0670181	-0.0381902	-0.031789	0.00854383	-0.00732841	0.00475033
-0.615601	-0.12257	-0.116645	-0.0809044	-0.0670118	-0.0381902	-0.031789	0.00830156	-0.00732752	0.00491336
-0.615582	-0.0998272	-0.11758	-0.0809044	-0.0670181	-0.0381902	-0.031789	0.00854383	-0.00732752	0.00491336
-0.319364	-0.0998272	-0.117553	-0.0808989	-0.0670194	-0.0381787	-0.031783	0.00854383	-0.00732841	0.00475033
-0.302956	-0.195629	-0.138808	-0.0728223	-0.0670131	-0.0377235	-0.00829045	0.173356	-0.00732841	0.0142639
-0.270695	-0.0977487	-0.151557	-0.0772927	0.0898227	-0.0381908	-0.0317994	0.00829208	-0.00548362	0.0249102
-0.256062	-0.0723283	-0.0889061	-0.074839	-0.0623412	-0.0381902	-0.0318354	0.00829208	-0.00514976	0.0271576
-0.255285	-0.113699	-0.0908091	-0.0734165	-0.0619878	-0.0381787	-0.0318153	0.00853554	-0.00547605	0.0186611
-0.295134	-0.0835567	-0.101176	-0.072887	-0.0656414	-0.0381902	-0.0317868	0.00853435	-0.00686985	0.00917564
-0.310455	-0.0921968	-0.13112	-0.0809591	-0.0674986	-0.0381831	-0.0318133	0.00853435	-0.00676385	0.0134098
-0.328136	-0.0835567	-0.131634	-0.0808897	-0.067021	-0.0381786	-0.0317842	0.00853435	-0.00732841	0.0134098
-0.278942	-0.0838025	-0.093657	-0.072887	-0.0677135	-0.0381902	-0.0318319	0.00829208	-0.00688155	0.00917564
-0.252373	-0.0835602	-0.0893156	-0.0728131	-0.0625417	-0.0381704	-0.0318166	0.00853435	-0.0070862	0.0271576
-0.294824	-0.0835157	-0.0988582	-0.0808906	-0.0685419	-0.0381786	-0.0318133	0.00853435	-0.00743352	0.0134098
-0.294762	-0.122578	-0.117588	-0.0808961	-0.0670199	-0.0381902	-0.0317996	0.00829208	-0.00538101	0.0186611
-0.30058	-0.0835157	-0.107039	-0.0748398	-0.0670199	-0.0381902	-0.0317868	0.00853435	-0.00548612	0.00917564
-0.31341	-0.083758	-0.103173	-0.074839	-0.0661895	-0.0381902	-0.0317996	0.00829208	-0.00549871	0.00747127
-0.25846	-0.0921968	-0.101738	-0.0814857	-0.0685479	-0.0381786	-0.0318133	0.00853435	-0.00732752	0.0271576
-0.358258	-0.104254	-0.14347	-0.0847782	0.054912	-0.0381819	-0.0318193	0.00853435	-0.00743263	0.031217
0.115368	-0.112894	-0.138284	-0.0853679	0.119957	-0.0379199	-0.0318133	0.00854263	-0.00538012	0.0777173
-0.267942	-0.104499	-0.136974	-0.0847865	0.095977	-0.0381902	-0.0318344	0.00829327	-0.00539182	0.031217
-0.265059	-0.104265	-0.101351	-0.0787133	0.0918475	-0.0381793	-0.0318133	0.00854263	-0.00732662	0.031217
-0.254079	-0.0869287	-0.108409	-0.0893954	0.0888576	-0.0381704	-0.0229733	-0.000297117	-0.00635184	-0.0120453
-0.260866	-0.140333	-0.100677	-0.0766961	0.0867653	-0.0377233	0.000522691	-0.000305402	-0.00567739	-0.00608516
-0.252577	-0.117832	-0.132333	-0.0734165	0.0829262	-0.0381785	-0.022979	-0.000304211	-0.0063728	-0.00608516
-0.232777	-0.0793581	-0.101759	-0.073449	0.0741645	-0.0381008	-0.0229987	-0.000305402	-0.00589336	-0.0111754
-0.233265	-0.0796003	-0.100093	-0.0748744	0.0741645	-0.038129	-0.0230175	-0.000547671	-0.00589336	-0.0111754
-0.286772	-0.0883795	-0.132228	-0.082911	0.0736955	-0.0381786	-0.0318133	0.00854263	-0.00737113	0.0291444
-0.330638	-0.201478	-0.134137	-0.0808961	0.0765247	-0.0381902	-0.0317902	0.173355	-0.00542284	0.0153966
-0.265059	-0.0883831	-0.101395	-0.0748343	0.0740479	-0.0381704	-0.0318133	0.00853435	-0.00704648	0.0291444
-0.268591	-0.0970197	-0.106593	-0.0808906	0.0736916	-0.0381704	-0.0318133	0.00854263	-0.00542374	0.0291444
-0.232792	-0.0769362	-0.101008	-0.0749083	0.0738121	-0.0381818	-0.0229793	-0.000305402	-0.00744194	-0.0111754
3.29939	-0.0830055	-0.794003	-0.102286	0.107635	-0.0353968	-0.0236044	-0.000304211	0.558697	-0.0900555
-0.252223	-0.0723238	-0.0893905	-0.0748398	-0.0619913	-0.0381819	-0.0318319	0.00829208	-0.00612238	0.0271576
2.00315	-0.0784169	0.585407	-0.0938487	-0.170085	-0.0354386	-0.0236137	-0.00054648	-0.00796165	-0.0817698
2.00871	-0.0799455	0.585459	-0.093844	-0.170089	-0.0354066	-0.0236202	-0.000304211	-0.00264266	-0.0817698
-0.304341	-0.413721	-0.107939	-0.0808953	-0.0656414	-0.0381902	-0.0317996	0.291582	-0.00539271	0.00917564
-0.260826	-0.0835078	-0.10126	-0.073483	-0.0675218	-0.0381819	-0.0318193	0.00853435	-0.00881636	0.0229234
-0.252508	-0.083791	-0.0928408	-0.0748398	-0.0671634	-0.0381902	-0.0318321	0.00829208	-0.00734011	0.0271576
-0.255391	-0.0838025	-0.107109	-0.0815597	-0.0671682	-0.0381902	-0.0318321	0.00829208	-0.00676385	0.0271576
-0.252489	-0.0720816	-0.0889258	-0.0748343	-0.06199	-0.0381704	-0.0318133	0.00853435	-0.00744611	0.0271576
-0.239507	-0.0835078	-0.0880178	-0.0748334	-0.0623436	-0.0381704	-0.0318131	0.00853435	-0.00709716	0.0229234
-0.252913	-0.0720781	-0.0900074	-0.0734091	-0.0623459	-0.0381704	-0.0318133	0.00853435	-0.00743352	0.0271576
3.74031	-0.079942	-1.18755	-0.0934217	-0.170091	-0.035379	-0.0236239	-0.000305402	-0.0032743	-0.0817698
3.73737	-0.084393	-1.17204	-0.067838	-0.173696	-0.0354683	-0.023618	-0.000305402	-0.0106471	-0.0817698
-0.252854	-0.0998193	-0.0904183	-0.0808989	-0.0623378	-0.0381787	-0.0318155	0.00854383	-0.00732841	0.0186611
2.00326	-0.0801878	0.588117	-0.0939204	-0.170084	-0.0354093	-0.032466	0.00829327	-0.0109831	-0.0817698
-0.23997	-0.0835522	-0.0944992	-0.0748343	-0.0671646	-0.0381786	-0.0318133	0.00853435	-0.00744611	0.0229234
1.94138	-0.11644	-0.550383	-0.102281	-0.185441	-0.0357678	-0.0325517	0.00853435	1.28021	0.223082
-0.255372	-0.0835522	-0.0933168	-0.072814	-0.0671644	-0.0381704	-0.0318168	0.00853435	-0.00549961	0.0271576
-0.239853	-0.0835522	-0.0893272	-0.0749019	-0.06199	-0.0381704	-0.0318131	0.00853435	-0.00882895	0.0229234
-0.273082	-0.0835487	-0.0899923	-0.075435	-0.0619696	-0.0381819	-0.0318191	0.00853435	-0.00645963	0.0271576
-0.252104	-0.0835487	-0.0938019	-0.0808961	-0.0619837	-0.0381819	-0.0318193	0.00853435	-0.00732841	0.0271576
-0.252134	-0.0835487	-0.0941262	-0.072814	-0.0671646	-0.0381704	-0.0318133	0.00853435	-0.00743352	0.0271576
-0.29584	-0.0835078	-0.102959	-0.0728131	-0.067027	-0.0381786	-0.0317808	0.00853435	-0.00548612	0.00917564
-0.307532	-0.0835157	-0.108783	-0.0728195	-0.0670247	-0.0381902	-0.0317868	0.00853435	-0.00538012	0.00917564
-0.563089	-0.0911791	-0.140111	-0.0734174	-0.0670201	-0.0381787	-0.031783	0.00853554	-0.00743441	0.0144269
-0.255007	-0.0720781	-0.107254	-0.0748334	-0.0661931	-0.0381786	-0.0317808	0.00853435	-0.00744611	0.0229234
-0.30058	-0.0720451	-0.102078	-0.0728131	-0.0670234	-0.0381786	-0.0317808	0.00853435	-0.00548612	0.00917564
-0.279594	-0.0835157	-0.13338	-0.0748334	-0.067027	-0.0381786	-0.0317842	0.00853435	-0.00548612	0.0229234
-0.239613	-0.0835487	-0.0895329	-0.0748343	-0.0633733	-0.0381704	-0.0318131	0.00853435	-0.00645874	0.0229234
2.00455	-0.079942	-0.412573	-0.10127	-0.174727	-0.035415	-0.0236276	-0.000305402	1.06583	-0.0817698
-0.23952	-0.0835522	-0.0945017	-0.0749076	-0.0677188	-0.0381819	-0.0318193	0.00853435	-0.00882895	0.0229234
-0.247153	-0.0723477	-0.0956641	-0.0728195	-0.0604665	-0.0381819	-0.0318319	0.00829208	-0.00645874	-0.0103742
-0.252221	-0.083791	-0.0890104	-0.0734154	-0.0621717	-0.0381615	-0.0318573	0.00829208	-0.00478121	0.0271576
-0.239634	-0.0723203	-0.0884954	-0.0749076	-0.063371	-0.0381819	-0.0318319	0.00829208	-0.00750522	0.0229234
-0.225418	-0.0606383	-0.0867039	-0.0748398	-0.0596361	-0.0381862	-0.0229793	-0.000305402	-0.006187	-0.0103742
1.92333	-0.0685091	0.549863	-0.0954806	-0.174731	-0.0353463	-0.0237194	-0.000305402	-0.0034634	-0.0817698
0.434191	-0.0747695	-0.0891635	-0.0734803	-0.0897321	-0.0376546	-0.0237019	-0.000547671	-0.00689539	-0.0217388
3.50457	-0.0685126	-1.29149	-0.10134	-0.17064	-0.0353473	-0.0236335	-0.000305402	0.859712	-0.0817698
0.450625	-0.0729378	-0.562263	-0.111586	-0.170057	-0.0375323	-0.0237143	-0.000307783	1.26062	-0.0250257
0.450535	-0.0757563	0.516896	-0.0738379	-0.170631	-0.0376442	-0.0325348	0.00853554	-0.00435932	-0.0250257
-0.252958	-0.0720816	-0.0942161	-0.072814	-0.0625394	-0.0381748	-0.0318131	0.00853435	-0.00744611	0.0271576
0.192693	-0.116436	0.573224	-0.0728174	-0.171525	-0.0377919	-0.0318191	0.00853435	-0.00490633	0.0648657
0.0910036	-0.0921924	-0.0890094	-0.0829165	-0.092697	-0.0379315	-0.0318193	0.00853435	-0.00539271	0.0550962
-0.252536	-0.0835078	-0.0891368	-0.0829165	-0.0633698	-0.0381819	-0.0318193	0.00853435	-0.00732752	0.0271576
-0.286376	-0.204269	-0.117146	-0.0808989	-0.0670181	-0.0381705	-0.031783	0.173348	-0.00732752	0.0184981
-0.277579	-0.196642	-0.107046	-0.0808906	-0.0661895	-0.0381704	-0.0317808	0.173355	-0.00734011	0.0271576
-0.289259	-0.204269	-0.117136	-0.0808989	-0.0670181	-0.0381787	-0.031783	0.173348	-0.00538012	0.0186611
-0.284103	-0.226789	-0.113473	-0.0808958	-0.0691371	-0.0381875	-0.0318155	0.173356	-0.007341	0.0184981
-0.252623	-0.083791	-0.0932285	-0.0748398	-0.0629973	-0.0381902	-0.0318319	0.00829208	-0.00635274	0.0271576
-0.252562	-0.0723238	-0.0943015	-0.0748398	-0.067714	-0.0381946	-0.0318319	0.00829208	-0.00535452	0.0271576
-0.252605	-0.113688	-0.0893271	-0.0728223	-0.0625377	-0.0381705	-0.0318155	0.00853554	-0.00744611	0.0186611
0.43451	-0.0642857	0.375303	-0.0754959	-0.156252	-0.0376226	-0.0237084	-0.000305402	-0.00634794	-0.0250257
1.99903	-0.0781746	0.547916	-0.0938579	-0.170636	-0.0353911	-0.0236321	-0.000304211	-0.00264177	-0.0817698
2.00444	-0.0799455	0.518197	-0.0642327	-0.174731	-0.0354297	-0.023624	-0.000305402	-0.00484623	-0.0817698
1.92728	-0.0781746	0.520602	-0.0635775	-0.170635	-0.0354298	-0.0237183	-0.000304211	-0.00337336	-0.0817698
-0.226274	-0.072109	-0.0887504	-0.0728148	-0.0596361	-0.0381542	-0.0229987	-0.000305402	-0.00585064	-0.0103742
-0.225804	-0.0745273	-0.0877768	-0.0728263	-0.0596344	-0.0381537	-0.0230009	-0.000304211	-0.00585064	-0.0103742
-0.226276	-0.072109	-0.0873647	-0.0728163	-0.0596361	-0.0381908	-0.0229793	-0.000305402	-0.00636533	-0.0103742
1.35489	-0.0799455	0.557499	-0.0645473	-0.170632	-0.036548	-0.0236913	-0.000304211	-0.00438377	-0.0506646
-0.251763	-0.0835522	-0.0879119	-0.0749021	-0.0621682	-0.0381748	-0.0318131	0.00853435	-0.00751781	0.0271576
-0.30058	-0.0835157	-0.102365	-0.0728186	-0.0670211	-0.0381902	-0.0317868	0.00853435	-0.00538012	0.00917564
-0.30788	-0.0911871	-0.132744	-0.0728214	-0.0670143	-0.0381787	-0.031783	0.00853554	-0.00548701	0.000679171
-0.233113	-0.0871265	-0.101812	-0.0773673	0.08902	-0.0381705	-0.0229756	-0.00054648	-0.00784158	-0.0120453
-0.231611	-0.118694	-0.10181	-0.0772995	0.0886706	-0.0381785	-0.0229756	-0.000304211	-0.00645874	-0.00695512
-0.225025	-0.0744828	-0.0883085	-0.073448	-0.0594371	-0.0381425	-0.0229756	-0.000304211	-0.00645963	-0.00885679
-0.247234	-0.0835487	-0.0952465	-0.0835828	-0.0623441	-0.0381787	-0.0318153	0.00853554	-0.00686896	0.0229234
-0.246402	-0.0723067	-0.102839	-0.0734082	-0.0648105	-0.0381786	-0.0229733	-0.000547671	-0.00645874	-0.00885679
-0.247297	-0.126383	-0.0869651	-0.0734775	-0.0600418	-0.0381785	-0.0318131	0.00853435	-0.00784247	-0.00528402
-0.230162	-0.0608361	-0.0881478	-0.0815664	-0.0604609	-0.0381411	-0.0318535	0.00829327	-0.00784247	-0.00885679
-0.229251	-0.0608361	-0.0882549	-0.0734214	-0.0604623	-0.038141	-0.0318535	0.00829327	-0.00645963	-0.00885679
-0.247268	-0.0721054	-0.100449	-0.0734091	-0.0604585	-0.0381785	-0.0229733	-0.000305402	-0.00645874	-0.00885679
-0.225754	-0.126383	-0.0934398	-0.081498	-0.0596344	-0.038141	-0.0230009	-0.000304211	-0.00645963	-0.00680147
0.480545	0.527938	0.519275	-0.0794942	0.314276	-0.0374213	0.149861	-0.0135563	-0.00632881	-0.0786098
3.55467	-0.0976556	-0.547955	2.57584	0.15365	-0.0290069	0.17923	-0.0429929	0.0254786	-0.0909255
-0.31149	-0.0871754	-0.101129	-0.0773679	0.0885048	-0.0381785	-0.0229756	-0.00054648	-0.00716624	-0.00564879
4.06646	0.64571	0.305568	2.6812	0.232875	-0.0276366	0.23273	-0.0484342	-0.0232318	0.362583
-0.315634	-0.0910734	-0.101819	-0.0773465	0.088506	-0.038086	-0.0230068	-0.000304211	-0.00755724	-0.00564879
-0.315335	-0.0748268	-0.101759	-0.0792908	0.087115	-0.0380859	-0.0230174	-0.000547671	-0.0061744	-0.00477883
-0.545241	-0.117824	-0.135398	-0.0854356	0.0912441	-0.0381785	-0.0229733	-0.000305402	-0.00784069	-0.00760261
-0.309729	-0.0813677	-0.101761	-0.0815064	0.0741652	-0.0381432	-0.0229943	-0.000544531	-0.00759997	-0.00477883
-0.231435	-0.0656669	-0.102118	-0.0734313	0.0738092	-0.0381227	-0.0230196	-0.00054648	-0.00760086	-0.00965792
-0.316749	-0.0769362	-0.102157	-0.073366	0.074164	-0.0381139	-0.0230068	-0.000304211	-0.00622972	-0.00629627
-0.243227	-0.083791	-0.0950007	-0.0734174	-0.0619752	-0.0381703	-0.0229884	-0.00054648	-0.00578429	0.0229234
-0.245603	-0.0723477	-0.102286	-0.0734737	-0.0594391	-0.0381791	-0.0229862	-0.000547671	-0.00784247	-0.00885679
-0.230162	-0.0606348	-0.0877389	-0.0734091	-0.0594366	-0.0381703	-0.0229733	-0.000305402	-0.00645874	-0.00885679
-0.2464	-0.0723477	-0.0974562	-0.0734944	-0.0590908	-0.0381243	-0.0230137	-0.00054648	-0.00756984	-0.00885679
-0.23136	-0.0723067	-0.0890466	-0.0815339	-0.0596305	-0.0380964	-0.0230009	-0.00054648	-0.0061744	-0.0103742
1.74586	0.493401	0.563595	0.1085	-0.242555	-0.0353476	0.149855	-0.0134938	-0.0248214	-0.0762908
-0.230402	-0.0723477	-0.0944023	-0.0754387	-0.0596361	-0.0381138	-0.0230174	-0.000547671	-0.0061744	-0.0103742
-0.224678	-0.128801	-0.0925394	-0.0734806	-0.0596331	-0.0381492	-0.0229987	-0.000305402	-0.00755813	-0.00528402
-0.307769	-0.126625	-0.0924777	-0.0734304	-0.0604609	-0.0381227	-0.0230196	-0.00054648	-0.00755813	-0.000404927
-0.258226	-0.187966	-0.102228	-0.0734852	-0.0661901	-0.0381785	-0.0317828	0.173348	-0.00686985	0.0229234
-0.29699	-0.0914294	-0.105129	-0.0734174	-0.0685439	-0.0381787	-0.0318282	0.00829327	-0.00548612	0.000679171
-0.245372	-0.0723283	-0.0942159	-0.0734827	-0.0633668	-0.0381792	-0.0318282	0.00829327	-0.00881636	0.0229234
-0.23938	-0.0862093	-0.0951605	-0.0734891	-0.0625365	-0.0381492	-0.0318535	0.00829327	-0.00784158	0.0229234
-0.258626	-0.083799	-0.103372	-0.0734843	-0.0618448	-0.0381785	-0.0317956	0.00829327	-0.00686985	0.0229234
-0.304967	-0.0911871	-0.11217	-0.0734769	-0.0670186	-0.0381786	-0.0317806	0.00853435	-0.00881636	0.000679171
-0.239602	-0.0862093	-0.0900846	-0.0734511	-0.0629956	-0.0381132	-0.0230137	-0.00054648	-0.00645963	0.0229234
0.0751293	0.449373	-0.109148	-0.0815203	-0.153548	-0.0378429	-0.0320172	0.00276341	-0.0333348	0.106355
0.0232514	-0.083799	-0.103361	-0.0734811	-0.0971771	-0.0379288	-0.0317956	0.00829327	-0.00686985	0.0371143
-0.563424	-0.455319	-0.137598	-0.0734174	-0.0670131	-0.0381703	-0.0317956	0.291575	-0.00743352	0.0142639
-0.223051	0.477461	-0.0918017	0.307609	-0.133561	-0.0373387	0.150566	-0.0442784	-0.0294725	-0.0303936
-0.231757	-0.0887158	-0.106345	0.307601	0.0562166	-0.0373496	0.150786	-0.00796512	-0.0295163	-0.0111754
-0.228753	-0.074766	-0.09249	0.101311	-0.0871743	-0.03768	0.150773	-0.0429079	-0.0260444	-0.00885679
-0.29641	-0.072086	-0.103984	-0.0780996	-0.0659874	-0.0381785	-0.0317806	0.00853435	-0.00881636	0.00917564
-0.333089	-0.0977487	-0.138682	-0.0755024	0.0856401	-0.0381874	-0.0317828	0.00829327	-0.00691258	0.0153966
-0.319307	-0.0836952	-0.107113	-0.0734091	-0.0670211	-0.0381786	-0.0317934	0.00829208	-0.00548612	0.0134098
-0.319774	-0.113696	-0.108547	-0.0734766	-0.0659973	-0.0381785	-0.0317806	0.00853435	-0.00686985	0.00491336
-0.306732	-0.0835567	-0.103904	-0.0734858	-0.0670194	-0.0381785	-0.0317828	0.00853554	-0.00686985	0.00917564
-0.259895	-0.083799	-0.0991004	-0.0754979	-0.0685467	-0.0381785	-0.0318259	0.00829208	-0.00686985	0.0271576
-0.323913	-0.113938	-0.103361	-0.0734091	-0.0670247	-0.0381785	-0.0317806	0.00829208	-0.00548701	0.00491336
-0.304583	-0.0911871	-0.111947	-0.0734775	-0.0661916	-0.0381786	-0.0317806	0.00853435	-0.00882984	0.000679171
-0.301616	-0.0835157	-0.103361	-0.0754377	-0.0670194	-0.0381787	-0.0317828	0.00853554	-0.00548612	0.00917564
-0.303181	-0.083758	-0.0959287	-0.0734082	-0.0685467	-0.0381785	-0.0318259	0.00829208	-0.00548612	0.0134098
-0.311404	-0.083758	-0.103769	-0.0734174	-0.0659942	-0.0381785	-0.0317828	0.00829327	-0.00743441	0.0134098
-0.2428	-0.0835078	-0.0941893	-0.0734769	-0.0677128	-0.0381785	-0.0318131	0.00853435	-0.00688245	0.0229234
-0.318685	-0.113584	-0.111425	-0.0835822	-0.0659917	-0.0381785	-0.0317828	0.00853554	-0.00881725	0.00491336
-0.316621	-0.08375	-0.112523	-0.0734174	-0.0670275	-0.0381785	-0.0317828	0.00829327	-0.00743352	0.0134098
-0.431363	-0.104254	-0.142886	-0.0773679	0.0531468	-0.0381787	-0.0317828	0.00853554	-0.00686896	0.0174693
-0.380514	-0.104392	-0.151098	-0.0819875	0.0532063	-0.0381874	-0.0317956	0.00829327	-0.00686896	0.0269828
-0.34106	-0.134289	-0.138086	-0.0773596	0.0941655	-0.0381785	-0.0317806	0.00853435	-0.00881636	0.00897281
0.18988	0.449065	-0.109649	-0.0735198	-0.159745	-0.0377463	0.0948032	0.0669616	-0.0347168	0.102284
-0.596065	-0.11393	-0.110767	-0.0734174	-0.0670181	-0.0381785	-0.0317956	0.00829327	-0.00743441	0.000679171
-0.330553	-0.134635	-0.14004	-0.0793116	0.09433	-0.0381785	-0.0317934	0.00829208	-0.00743352	0.00897281
-0.318945	-0.425147	-0.103241	-0.0734091	-0.0656414	-0.0381786	-0.0317934	0.291574	-0.00548701	0.0134098
-0.605716	-0.455327	-0.103424	-0.0734843	-0.0659978	-0.0381785	-0.0317956	0.291575	-0.00686985	0.00475033
-0.569362	-0.455319	-0.112166	-0.0734852	-0.0659953	-0.0381785	-0.0317956	0.291575	-0.00881636	0.00848835
-0.30752	-0.43281	-0.11232	-0.0835813	-0.0670157	-0.0381785	-0.0317956	0.291575	-0.00686896	0.000679171
-0.315491	-0.195637	-0.103084	-0.0734091	-0.0661895	-0.0381785	-0.0317806	0.173347	-0.00744611	0.00475033
-0.310396	-0.113938	-0.112513	-0.0734737	-0.0670247	-0.0381875	-0.0317934	0.00829208	-0.00881725	0.00051614
-0.294749	-0.176536	-0.102078	-0.0781085	-0.0661926	-0.0381787	-0.0317828	0.173348	-0.00686896	0.00917564
-0.306033	-0.176536	-0.104423	-0.0734174	-0.0670239	-0.0381785	-0.0317828	0.173348	-0.00548701	0.00901261
-0.304234	-0.11393	-0.103368	-0.0734852	-0.0656419	-0.0381785	-0.0317956	0.00829327	-0.00882984	0.00051614
-0.317657	-0.455327	-0.112773	-0.0734174	-0.0659905	-0.0381785	-0.0317956	0.291575	-0.00743352	0.00491336
-0.304984	-0.455327	-0.111605	-0.0734737	-0.06599	-0.0381873	-0.0317934	0.291574	-0.00881636	0.00051614
-0.630874	-0.222976	-0.138892	-0.0835797	0.0768725	-0.0381874	-0.0317828	0.173348	-0.00691258	0.00690018
-0.317657	-0.455327	-0.113172	-0.0754979	-0.0659937	-0.0381785	-0.0317934	0.291574	-0.00881725	0.00475033
-0.608987	-0.195629	-0.11083	-0.0815618	-0.0656454	-0.0381785	-0.0317828	0.173348	-0.00881636	0.00475033
-0.232878	-0.074766	-0.0866525	-0.0780871	-0.0596344	-0.038086	-0.0230196	-0.000544531	-0.00755724	-0.00885679
0.07865	0.442115	-0.0894579	-0.0731795	-0.118346	-0.0376865	0.150567	-0.0135531	-0.00738783	-0.0417582
0.480646	0.464392	0.62155	-0.073321	0.0908505	-0.0373933	0.149859	-0.0135531	-0.00507768	-0.0650024
-0.236704	-0.0893435	-0.10061	-0.0773936	0.0888539	-0.038113	-0.0229987	-0.000305402	-0.00784158	-0.0105279
-0.0800369	0.524035	-0.108493	0.989849	0.150687	-0.0367043	0.150567	-0.0443397	-0.0265861	-0.0566236
1.57686	-0.0781302	0.549214	0.790817	-0.197348	-0.0349304	0.14992	-0.00772285	-0.0501677	-0.0430823
-0.224604	-0.0745237	-0.0883931	-0.0815962	-0.0596307	-0.0381213	-0.0230009	-0.000304211	-0.00785506	-0.00885679
-0.247583	-0.0744828	-0.0927922	-0.0777945	-0.0604676	-0.0379845	0.150841	-0.00772404	-0.00806333	-0.00822568
0.0977403	0.502225	-0.0964712	-0.0735204	-0.149893	-0.037852	-0.032052	0.00685906	-0.0068688	0.0963454
-0.265766	-0.106818	-0.107069	-0.0773673	0.0913268	-0.0381787	-0.0318282	0.00829327	-0.00881636	0.031217
-0.223597	0.354971	-0.0928887	0.0966888	-0.128301	-0.0376718	0.150786	-0.00823407	-0.0260433	-0.0296829
-0.224594	-0.0720645	-0.0925371	-0.0735189	-0.0596307	-0.0381213	-0.0230009	-0.000304211	-0.00755813	-0.00885679
-0.228782	-0.104117	-0.0915449	-0.0734891	-0.0604705	-0.0381492	-0.0230137	-0.00054648	-0.00784247	-0.00528402
-0.225024	-0.0744828	-0.0891016	-0.0735106	-0.0594407	-0.0381131	-0.0229987	-0.000305402	-0.00755813	-0.00885679
0.154442	0.52575	-0.107251	-0.0775116	0.161241	-0.0375846	0.150567	-0.0135551	-0.0133051	-0.0651687
-0.215094	-0.074725	-0.087171	0.933522	-0.0863457	-0.0369686	0.150758	-0.00796631	-0.0279456	-0.00885679
-0.225005	-0.0744828	-0.0927854	-0.0735257	-0.0594358	-0.0381046	-0.0230009	-0.000304211	-0.00755724	-0.00885679
0.0820475	0.442115	-0.0880163	-0.0781431	-0.118344	-0.037843	-0.023225	-0.00613642	-0.00755708	-0.0417582
0.0899338	-0.0809724	-0.0902982	-0.0734852	-0.0931068	-0.0379084	-0.031819	0.0082897	-0.00686896	0.0550962
0.107308	0.519997	-0.102007	-0.0780441	0.149443	-0.0378709	-0.023225	-0.00613642	-0.00582048	-0.0500439
0.208967	0.145432	-0.103575	-0.0820252	0.156546	-0.0377463	-0.023225	-0.00613642	-0.0350094	-0.0636512
1.71908	0.527282	0.663635	-0.081105	0.545363	-0.0364118	0.0312663	-0.0484978	-0.00412346	-0.105766
-0.303152	-0.134401	-0.133911	-0.0787124	0.0954613	-0.0381875	-0.0318131	0.00853435	-0.00548523	0.00473862
0.540941	0.489162	0.68891	0.933515	0.0544765	-0.0354318	-0.0331796	-0.0134938	-0.026746	0.167714
-0.270832	-0.104262	-0.127692	-0.0767035	0.0943237	-0.0381787	-0.0317828	0.00853554	-0.00547192	0.0269828
-0.302948	-0.104221	-0.128346	-0.0766952	0.0941604	-0.0381786	-0.0317808	0.00853435	-0.00548612	0.0132351
-0.310271	-0.0911871	-0.112768	-0.0728186	-0.0659973	-0.038171	-0.0317868	0.00853435	-0.00743441	-0.00525938
-0.296369	-0.083758	-0.124143	-0.074839	-0.0685393	-0.0381902	-0.0318321	0.00829208	-0.00538012	0.00917564
-0.242393	-0.0911871	-0.0900094	-0.0728278	-0.0633693	-0.0381902	-0.0318213	0.00853554	-0.00548612	0.0144269
-0.26464	-0.0860393	-0.102948	-0.0787849	0.0870011	-0.0381704	-0.0318131	0.00853435	-0.00684247	0.0291444
-0.597424	-0.0911791	-0.118192	-0.081494	-0.0659929	-0.0381787	-0.031783	0.00853554	-0.00732841	0.000679171
-0.6049	-0.0911791	-0.118597	-0.0734174	-0.0670181	-0.0381296	-0.031783	0.00853554	-0.00548701	-0.00525938
-0.312943	-0.0835157	-0.116142	-0.0728223	-0.0670201	-0.0381787	-0.031783	0.00853554	-0.00548612	0.00917564
-0.255332	-0.0769204	-0.125572	-0.0748343	0.0777758	-0.0381786	-0.0318133	0.00853435	-0.00519249	0.0249102
-0.242778	-0.0835567	-0.0878201	-0.0748343	-0.063371	-0.0381786	-0.0318131	0.00853435	-0.00548612	0.0229234
-0.24239	-0.0835567	-0.0943381	-0.0728223	-0.0685439	-0.0381787	-0.0318153	0.00853554	-0.00548612	0.0229234
0.45302	0.349051	-0.0886595	0.101685	-0.176045	-0.0371218	0.14987	-0.00939933	-0.0299987	-0.0417582
-0.246738	-0.0723512	-0.0859161	-0.0728278	-0.0596402	-0.0381818	-0.0318342	0.00829327	-0.00647133	-0.0103742
-0.258583	-0.0835602	-0.103365	-0.0728182	-0.0656419	-0.0381875	-0.031783	0.00853554	-0.00549871	0.0229234
-0.224266	-0.126383	-0.0920718	-0.0734913	-0.0604716	-0.038182	-0.0229816	-0.000304211	-0.00773647	-0.00528402
-0.280301	-0.187958	-0.111294	-0.0748334	-0.0670211	-0.0381786	-0.0317808	0.173347	-0.00547192	0.0229234
-0.299937	-0.10465	-0.162115	-0.0809044	0.076399	-0.0381902	-0.0318215	0.00854383	-0.00542374	0.0204849
-0.185705	-0.107817	-0.0748906	-0.0381233	-0.0688641	-0.0225742	-0.0362134	0.00783044	-0.0133417	-0.296417
-0.299067	-0.0721169	-0.0959214	-0.0728278	-0.0656394	-0.0381901	-0.0229816	-0.000295926	-0.00567829	-0.00397769
-0.324471	-0.204277	-0.117555	-0.0808958	-0.0670093	-0.0381793	-0.031783	0.173356	-0.00732841	0.00475033
0.182722	0.440677	-0.0874872	-0.0727886	-0.122878	-0.0375519	0.150579	-0.00939933	-0.0333973	-0.0432757
0.54324	0.486846	0.53407	0.933373	0.0544802	-0.0358788	0.149853	-0.00933806	-0.0249129	0.167714
-0.251817	-0.0835522	-0.0935344	-0.0734091	-0.061615	-0.0381786	-0.0229733	-0.000305402	-0.00636622	0.0271576
-0.315932	-0.192789	-0.138263	-0.0728131	0.0765247	-0.0381786	-0.0317808	0.173355	-0.00735694	0.0052239
-0.281998	-0.187966	-0.115859	-0.0748343	-0.0670211	-0.0381704	-0.0317808	0.173355	-0.00538012	0.0227603
-0.330212	-0.192789	-0.134281	-0.0728869	0.0765242	-0.0381384	-0.031783	0.173356	-0.00873978	0.00506087
-0.276208	-0.187958	-0.121629	-0.0728223	-0.0670194	-0.0381787	-0.031783	0.173356	-0.00538101	0.0229234
-0.239477	-0.0835078	-0.0944998	-0.0728195	-0.063371	-0.0381902	-0.0318191	0.00854263	-0.00732841	0.0229234
-0.260796	-0.0835487	-0.0954559	-0.0734114	-0.0633683	-0.038199	-0.0318228	0.00854263	-0.00732841	0.0229234
-0.24195	-0.0834565	-0.0893497	-0.0748398	-0.0619913	-0.0381902	-0.0318191	0.00853435	-0.00538012	0.0229234
-0.251253	-0.0769204	-0.108248	-0.0728223	0.0744159	-0.0381705	-0.0318153	0.00853554	-0.00650147	0.0249102
3.8659	0.328332	0.880617	2.43598	0.224262	-0.0272571	0.179816	-0.0484978	-0.0281375	0.254593
-0.225109	-0.0764959	-0.0890562	-0.073476	-0.0604701	-0.0381786	-0.0229862	-0.000547671	-0.00784158	-0.00885679
1.81559	0.493655	0.594302	0.730351	-0.237925	-0.0345705	0.149063	-0.0134938	-0.0234336	-0.0762908
1.57018	-0.0877076	0.289574	1.60081	0.0750548	-0.0327309	0.179873	-0.00796512	-0.0126194	-0.0900555
-0.248411	-0.126625	-0.101287	-0.0734858	-0.0596379	-0.0381703	-0.0229884	-0.00054648	-0.00785506	-0.00680147
0.0821124	-0.074725	-0.0881861	-0.0735115	-0.075845	-0.0378511	-0.0230152	-0.000547671	-0.00688368	-0.0202214
-0.236222	-0.108947	-0.106699	-0.073485	0.0738081	-0.0381785	-0.0229884	-0.00054648	-0.00759997	-0.00608516
-0.246379	-0.126529	-0.0928881	-0.0815618	-0.0594357	-0.0381785	-0.0229884	-0.00054648	-0.00784158	-0.00528402
1.7853	-0.0309154	1.18876	2.49492	0.1654	-0.0290078	0.12081	-0.00772285	-0.00972897	-0.102151
0.461562	0.351218	0.525535	0.307526	-0.238473	-0.0362448	0.149855	-0.00940052	-0.0282623	-0.0567168
-0.248253	-0.126391	-0.102339	-0.0734769	-0.0660171	-0.0381785	-0.0318131	0.00853435	-0.00716802	-0.00680147
-0.250505	-0.0720017	-0.089399	-0.0734891	-0.0594333	-0.038141	-0.0230009	-0.000304211	-0.00755724	-0.00670823
-0.261063	-0.113696	-0.099503	-0.0734174	-0.0619953	-0.0381787	-0.0318153	0.00853554	-0.00743352	0.0144269
0.207492	0.460088	-0.102366	-0.073452	0.0684061	-0.0377463	-0.0232122	-0.00198069	-0.00553704	-0.0515614
-0.295804	-0.083758	-0.102017	-0.0734858	-0.0656419	-0.0381785	-0.0317828	0.00829327	-0.00686896	0.00917564
-0.25339	-0.118936	-0.10515	-0.0773735	0.0886676	-0.0381901	-0.0229944	-0.00054648	-0.00784158	-0.00695512
0.105322	0.380054	-0.101656	-0.0835415	0.0734225	-0.0378437	-0.0230152	-0.00106246	-0.00582048	-0.0508506
0.176669	0.440655	-0.0892095	-0.0735198	-0.122685	-0.0377463	-0.0232122	-0.00198069	-0.00863049	-0.0432757
-0.267504	-0.176528	-0.108524	-0.0754972	-0.0656414	-0.0381785	-0.0317806	0.173347	-0.00688245	0.0227603
-0.290993	-0.0835487	-0.0994577	-0.0734769	-0.0685528	-0.0381785	-0.0318131	0.00853435	-0.00686896	0.00917564
0.0604425	-0.0861683	-0.103077	-0.0739369	-0.0957983	-0.0378429	-0.0318246	0.00829327	-0.00604734	0.0550962
0.089798	-0.0859261	-0.0883496	-0.0755401	-0.0917757	-0.037843	-0.0318443	0.00853554	-0.00718061	0.0550962
-0.290019	-0.083791	-0.0951072	-0.0734775	-0.0623459	-0.0381704	-0.0318259	0.00829208	-0.00686985	0.00917564
-0.273758	-0.104392	-0.115431	-0.0773673	0.0918661	-0.0381705	-0.0318282	0.00829327	-0.00716624	0.0269828
0.0766307	0.479429	-0.0894162	-0.0735204	-0.118346	-0.0378429	0.0319948	-0.0134938	-0.00716697	-0.0417582
0.106491	-0.0862093	-0.0941254	-0.0734528	-0.0917745	-0.0378438	-0.0318572	0.00829327	-0.00578429	0.050862
0.103209	-0.0891988	-0.106041	-0.0820162	0.104485	-0.0378437	-0.0230023	-0.000305402	-0.00716713	-0.029377
-0.246804	-0.0723477	-0.101887	-0.0734769	-0.0594426	-0.0381786	-0.0229733	-0.000547671	-0.00784158	-0.00885679
-0.224983	-0.0719607	-0.0925394	-0.073485	-0.0594894	-0.0381785	-0.0229756	-0.000304211	-0.00784158	-0.00885679
0.465503	0.389992	0.37969	0.751051	-0.239597	-0.0360542	0.14993	-0.013495	-0.0281206	-0.0567168
1.76463	0.589303	0.253129	1.55806	-0.282736	-0.0327298	0.200658	-0.00933925	-0.014224	0.309616
1.5522	-0.0956424	0.616684	0.633567	0.153653	-0.0351176	0.110716	-0.00772285	-0.0274441	-0.0522379
-0.275994	-0.0835567	-0.217525	-0.0815618	-0.067146	-0.0381787	-0.0318153	0.00853554	-0.00716713	0.00917564
0.45698	0.0804259	-0.102191	0.101238	0.033374	-0.0371626	0.149872	-0.00940052	-0.0535393	-0.0500439
-0.232764	-0.0869251	-0.105257	-0.0773664	0.0886179	-0.0381787	-0.0229756	-0.000304211	-0.00784158	-0.0120453
-0.231312	-0.131214	-0.104693	-0.0734174	0.074164	-0.0381785	-0.0229756	-0.000304211	-0.00481134	-0.00608516
0.478584	-0.0791994	0.656514	-0.0773576	0.118132	-0.0376271	-0.0236959	-0.000547671	-0.00661969	-0.0326639
1.28508	0.570801	0.617894	0.708541	-0.278643	-0.0357864	0.149797	-0.00933806	-0.0300533	0.171424
-0.28699	-0.0835567	-0.215042	-0.0734858	-0.0681702	-0.0381785	-0.0318153	0.00853554	-0.00784158	0.00917564
-0.25585	-0.0835078	-0.0887175	-0.0734858	-0.0623441	-0.0381785	-0.0318153	0.00853554	-0.00686896	0.0271576
0.103297	-0.0719743	-0.0951795	-0.0785142	-0.0976799	-0.0379288	-0.0318131	0.00853435	-0.00603563	0.050862
0.104006	-0.08375	-0.0996164	-0.0738253	-0.0973198	-0.0379084	-0.0318167	0.00829208	-0.0046519	0.050862
0.104006	-0.08375	-0.0996164	-0.0738253	-0.0978692	-0.0379084	-0.0318167	0.00829208	-0.0046519	0.050862
-0.610085	-0.113688	-0.112716	-0.0780456	-0.0659942	-0.0381901	-0.0317888	0.00853554	-0.0057434	0.00491336
-0.603339	-0.0914214	-0.11211	-0.0835739	-0.0665927	-0.0381785	-0.0317934	0.00829208	-0.00881725	0.00491336
-0.260396	-0.0914214	-0.10117	-0.0754941	-0.0633721	-0.0381873	-0.0318259	0.00829208	-0.00784158	0.0144269
-0.29544	-0.127888	-0.137949	-0.0819823	0.0894739	-0.0381785	-0.0317934	0.00829208	-0.00881636	0.0164137
-0.330217	-0.118769	-0.16132	-0.073485	0.0765219	-0.0381785	-0.0317956	0.00829327	-0.00885998	0.00690018
0.882803	-0.0726403	0.617467	0.944967	0.154677	-0.0223124	0.145661	-0.00867851	0.0109037	-0.0412731
0.184232	0.152217	-0.0877703	-0.073241	-0.122877	-0.0375901	0.150579	-0.00939933	-0.00806317	-0.0417582
-0.234779	-0.0762946	-0.0884044	-0.0815334	-0.0604635	-0.0380859	-0.0230046	-0.000305402	-0.00755813	-0.0103742
-0.230574	-0.074725	-0.0921953	-0.0780067	-0.0594396	-0.0380067	0.150839	-0.00796512	-0.00626428	-0.00885679
-0.224545	-0.0207863	-0.0917948	-0.0772367	-0.0691901	-0.0381133	0.0322061	-0.00772285	-0.00855267	-0.0200822
0.183343	0.442843	0.524103	-0.0840268	-0.190227	-0.0377063	-0.02321	-0.00198188	-0.00550008	-0.0567168
0.184496	0.444304	0.379083	-0.073512	-0.1894	-0.0377062	-0.0232228	-0.00613762	-0.00634778	-0.0567168
-0.224603	-0.0744828	-0.088703	-0.0735123	-0.0596389	-0.0381221	-0.0229987	-0.000305402	-0.00755813	-0.00885679
-0.226141	-0.074766	-0.09283	-0.0781431	-0.0596293	-0.0381213	-0.0230137	-0.00054648	-0.00755813	-0.0103742
0.18418	0.442115	-0.0888004	-0.0755401	-0.12371	-0.0377463	0.031982	-0.0135551	-0.00755708	-0.0417582
-0.303222	-0.0746623	-0.0897122	-0.0734659	-0.0596307	-0.0380786	-0.0230196	-0.0355767	-0.00755813	-0.00397769
-0.22509	-0.0606348	-0.0944992	-0.0735174	-0.0596372	-0.0380963	-0.0229987	-0.000305402	-0.00755813	-0.00885679
0.179669	0.440655	-0.0882487	-0.073465	-0.122878	-0.0377109	0.150617	-0.00939933	-0.00756968	-0.0417582
0.0813145	0.44146	-0.0877576	-0.0812487	-0.118345	-0.0376842	0.150584	-0.0485829	-0.00738872	-0.0432757
-0.226168	-0.0605938	-0.0924842	-0.0816017	-0.0604648	-0.0381046	-0.0230009	-0.000304211	-0.00755724	-0.0103742
-0.244616	-0.0722794	-0.0944782	-0.0734269	-0.0629975	-0.0381608	-0.0230198	-0.00054648	-0.00645963	0.0229234
-0.233599	-0.0871674	-0.101602	-0.0820277	0.0886716	-0.0381079	-0.0230175	-0.000547671	-0.00755724	-0.0120453
1.8956	0.559247	-0.0963129	0.714941	-0.208426	-0.0346765	0.131425	-0.013495	-0.0715985	0.156848
-0.237722	-0.0887237	-0.106751	-0.0835852	0.0832712	-0.0381492	-0.0230137	-0.00054648	-0.0078969	-0.0111754
0.103645	0.524035	-0.102973	-0.0901018	0.161907	-0.0378438	0.0319948	-0.00939933	-0.00716059	-0.0636512
-0.231996	-0.0795968	-0.107149	-0.0781424	0.0738077	-0.0381213	-0.0230009	-0.00054648	-0.0078852	-0.00965792
-0.241744	-0.0868842	-0.106751	-0.0773385	0.0886686	-0.0380964	-0.0230009	-0.000304211	-0.0061744	-0.0105279
-0.225024	-0.0723477	-0.0873999	-0.0835534	-0.0594371	-0.0380778	-0.0230068	-0.00054648	-0.00617529	-0.00885679
-0.225137	-0.074766	-0.0927144	-0.0735189	-0.0594396	-0.0381213	-0.0230137	-0.00054648	-0.00784158	-0.00885679
0.0755027	0.410601	-0.587164	-0.0895877	-0.184278	-0.0378041	-0.023225	-0.00106127	1.33141	-0.0582342
-0.225492	-0.0723147	-0.093621	-0.075477	-0.0594357	-0.0381328	-0.0230198	-0.00054648	-0.00645963	-0.00885679
-0.241745	-0.0884735	-0.104904	-0.0754693	0.0829281	-0.0380963	-0.0229987	-0.000305402	-0.00621802	-0.00965792
-0.253304	-0.0835567	-0.0907528	-0.0734174	-0.0625338	-0.0381785	-0.0318153	0.00853554	-0.00744611	0.0271576
-0.235792	-0.0793136	-0.106144	-0.0734783	0.0738133	-0.038158	-0.0229987	-0.000305402	-0.0078852	-0.00965792
-0.230683	-0.0744828	-0.0882527	-0.0755392	-0.0604648	-0.0381131	-0.0230009	-0.000304211	-0.00755813	-0.0103742
0.0771422	0.441714	-0.0897727	-0.0780738	-0.118351	-0.0378429	-0.0232122	-0.00613642	-0.033633	-0.0417582
-0.231678	-0.074766	-0.0935876	-0.0755454	-0.0604648	-0.0381046	-0.0230137	-0.00054648	-0.00755724	-0.0103742
-0.230296	-0.0746213	-0.0935317	-0.0815971	-0.0604659	-0.0381215	-0.0230137	-0.00054648	-0.00784247	-0.0103742
-0.224966	-0.07442	-0.0918817	-0.0735195	-0.0604609	-0.0381216	-0.0230009	-0.000304211	-0.00755813	-0.00885679
0.210511	0.562374	0.671177	-0.0777556	0.200831	-0.0376838	0.150623	-0.00933925	-0.0054937	-0.0786098
-0.253426	-0.089482	-0.10609	-0.0854776	0.089021	-0.0381215	-0.0230009	-0.00054648	-0.00755724	-0.0105279
-0.225418	-0.0745237	-0.0919634	-0.0752535	-0.0604665	-0.0379487	0.150788	-0.00772404	-0.00834856	-0.00885679
0.208641	0.524035	-0.103104	-0.0774022	0.156024	-0.0377075	0.0319948	-0.00939933	-0.00687626	-0.0636512
-0.256236	-0.0876012	-0.0938367	-0.0734269	-0.0629968	-0.0381609	-0.0318467	0.00853554	-0.00645874	0.0271576
0.101704	0.486544	-0.102366	-0.0900334	0.161558	-0.0378429	-0.0232122	-0.000815425	-0.00577775	-0.0636512
1.71129	0.2395	0.622195	-0.0773677	0.175372	-0.0356209	0.149859	-0.0135563	-0.00521858	-0.0981838
0.103605	0.503939	-0.0964133	-0.0781035	-0.149699	-0.037879	-0.0320625	0.00270214	-0.0068688	0.102284
0.177897	0.442369	-0.0888159	-0.0781338	-0.123714	-0.0377062	0.150613	-0.0135563	-0.0133106	-0.0417582
0.10198	0.461802	-0.102264	0.0912236	0.0467116	-0.0374108	0.150569	-0.0484954	-0.0325103	-0.0515614
0.343527	0.442843	0.372124	0.101312	-0.23017	-0.0371175	0.149872	-0.0443421	-0.0312503	-0.0518377
-0.236702	-0.0792508	-0.105456	-0.0735662	0.0699151	-0.0380118	0.150839	-0.0426656	-0.00760086	-0.0111754
0.078813	0.442843	0.37903	-0.0731802	-0.187726	-0.0376748	0.150622	-0.00939933	-0.00685387	-0.0567168
0.122053	0.52597	0.622309	-0.0774489	0.201187	-0.0375793	0.150622	-0.0443421	-0.0063414	-0.0737307
0.420985	0.41008	0.477509	-0.0860099	0.0872403	-0.0368978	0.149864	-0.0484342	-0.00507768	-0.0601234
2.52993	-0.0302361	0.658553	-0.0805328	1.20381	-0.0356234	0.150063	-0.00796512	-0.0068349	-0.0634633
0.460302	0.442589	0.5237	-0.0738696	-0.25449	-0.0375519	-0.023922	-0.00198069	-0.0322513	-0.0567168
0.46543	0.356064	0.548009	-0.107824	-0.253507	-0.0375623	-0.0237018	-0.00106127	-0.00550097	-0.0443344
0.0988443	0.461548	-0.103466	-0.0735194	0.069177	-0.037803	-0.023225	-0.00613642	-0.0350531	-0.0500439
-0.306425	-0.113696	-0.0906635	-0.0814849	-0.0676147	-0.0381785	-0.0318131	0.00853435	-0.00548701	0.00491336
0.17446	0.442369	-0.0884215	-0.0780738	-0.127119	-0.0377545	-0.023225	-0.00613642	-0.0336321	-0.0417582
-0.289629	-0.0835567	-0.0912698	-0.0781125	-0.0676082	-0.0381901	-0.0318213	0.00853554	-0.00686985	0.00917564
0.0998206	-0.0835567	-0.095711	-0.0781079	-0.0969367	-0.03792	-0.0318153	0.00853554	-0.00688155	0.050862
0.0759597	0.477715	-0.0894621	-0.073525	-0.122587	-0.0378263	-0.0232122	-0.00191942	-0.00688174	-0.0432757
-0.233107	-0.0744828	-0.0884963	-0.0735242	-0.0638793	-0.0381046	-0.0230009	-0.000304211	-0.00757073	-0.00885679
-0.229568	-0.0608361	-0.0880466	-0.0734858	-0.0647097	-0.0381785	-0.0229884	-0.00054648	-0.00784247	-0.00885679
-0.228227	-0.0745237	-0.0910876	-0.0815667	-0.0638773	-0.0380045	0.150841	-0.00772404	-0.00617529	-0.00885679
-0.311615	-0.126391	-0.121889	-0.0780392	-0.0656378	-0.0381785	-0.022979	-0.000304211	-0.00578429	-0.00192237
-0.22681	-0.0606427	-0.0910321	-0.0795248	-0.0656411	-0.0381785	-0.0229733	-0.000305402	-0.00716713	-0.0103742
-0.226425	-0.126386	-0.0874028	-0.0748312	-0.0604665	-0.0381835	-0.0229768	-0.000305402	-0.00544793	-0.00680147
-0.231543	-0.0769362	-0.101995	-0.0734082	0.0738046	-0.0381785	-0.0229768	-0.000305402	-0.00621713	-0.00965792
-0.225293	-0.0606427	-0.0860527	-0.0748343	-0.0604665	-0.0381785	-0.0229768	-0.000305402	-0.00544793	-0.00885679
-0.226476	0.408401	-0.0903057	-0.0780059	-0.101592	-0.0379516	0.150579	-0.00823764	-0.00558878	-0.0319111
-0.226627	-0.0723512	-0.0882546	-0.0728195	-0.0596361	-0.0381944	-0.0229922	-0.000547671	-0.00551255	-0.0103742
2.03138	-0.0575387	0.532961	-0.10314	-0.279814	-0.0344571	-0.0152832	-0.000305402	-0.00873523	-0.0430823
-0.269658	-0.0869251	-0.129925	-0.0767044	0.0885012	-0.0381703	-0.022979	-0.000304211	-0.00645874	-0.0120453
-0.205651	0.349029	-0.0758257	1.01981	-0.125057	-0.0364283	0.15042	-0.00987928	-0.0328501	-0.0303936
-0.215723	0.34812	-0.0883536	1.01981	-0.128302	-0.0369673	0.150423	-0.00939933	-0.031899	-0.0303936
-0.252492	-0.0835567	-0.0952262	-0.0800521	-0.0681767	-0.0381785	-0.0318131	0.00853435	-0.00578429	0.0271576
-0.225428	-0.0723512	-0.0882376	-0.0748398	-0.0596361	-0.0381818	-0.0229956	-0.000547671	-0.00613497	-0.0103742
-0.226131	-0.0745352	-0.0870569	-0.0861421	-0.059086	-0.0381015	-0.0230023	-0.000305402	-0.00540654	-0.0103742
-0.225019	-0.0721169	-0.0867178	-0.0780309	-0.0604652	-0.0381785	-0.0229733	-0.000305402	-0.00544793	-0.00885679
-0.226102	-0.0745352	-0.0867737	-0.0728263	-0.0596344	-0.0381492	-0.0230009	-0.000304211	-0.00507018	-0.0103742
-0.231654	-0.089347	-0.101325	-0.0767639	0.088503	-0.0381785	-0.0229768	-0.000305402	-0.00750433	-0.0105279
-0.304568	-0.0720724	-0.092047	-0.0829156	-0.0604665	-0.0381902	-0.0229793	-0.000297117	-0.00567829	-0.00397769
-0.245576	-0.112514	-0.0884557	-0.0814849	-0.0604661	-0.0381786	-0.0229733	-0.000305402	-0.00635363	-0.00528402
-0.231543	-0.118694	-0.103002	-0.0819182	0.0885011	-0.0381874	-0.022979	-0.000304211	-0.00613665	-0.00695512
-0.225747	-0.0721134	-0.0871503	-0.0728182	-0.0596377	-0.0381874	-0.0229756	-0.000304211	-0.00567918	-0.0103742
-0.224631	-0.0720724	-0.0883887	-0.0875337	-0.0594328	-0.0381785	-0.0229733	-0.000305402	-0.00567829	-0.00885679
-0.298435	-0.0721134	-0.0915618	-0.0728131	-0.0656371	-0.0381785	-0.0229768	-0.000305402	-0.00578518	-0.00397769
-0.224302	-0.103882	-0.0892299	-0.0780392	-0.0604659	-0.0381785	-0.022979	-0.000304211	-0.00645963	-0.00528402
-0.311156	-0.0863089	-0.129784	-0.0767059	0.0912471	-0.0381989	-0.0229944	-0.00054648	-0.00569088	-0.00477883
-0.22491	-0.0721169	-0.0875801	-0.0748343	-0.0604665	-0.0381703	-0.0229768	-0.000305402	-0.00544793	-0.00885679
-0.231249	-0.0769442	-0.0993956	-0.0728269	0.074164	-0.0381901	-0.0229851	-0.000304211	-0.0061777	-0.00965792
-0.305545	-0.0807046	-0.11277	-0.0815051	-0.0554992	-0.0378128	-0.0229756	-0.000295926	-0.0127749	-0.00885679
1.20525	0.356699	0.524797	0.891015	-0.237921	-0.0351575	0.149716	-0.0135468	-0.0320407	-0.0838731
0.451794	0.351239	0.378911	0.097064	-0.23847	-0.0371654	0.149868	-0.00939933	-0.0233184	-0.0567168
0.209506	0.380296	-0.102832	-0.078066	0.0684068	-0.0377062	-0.0230058	-0.000820188	-0.00543103	-0.0493332
-0.224478	-0.0721054	-0.0883128	-0.080898	-0.0596342	-0.0381787	-0.0229756	-0.000304211	-0.00567918	-0.00885679
0.814203	0.525314	0.664024	-0.0773319	0.606383	-0.0375634	0.14991	-0.00940052	-0.00491274	-0.0786098
-0.231448	-0.0793581	-0.100713	-0.0808961	0.074157	-0.03819	-0.0229793	-0.000305402	-0.00573361	-0.00965792
0.183563	0.440655	-0.0901144	-0.0735617	-0.122685	-0.0375519	0.150579	-0.00939933	-0.0125549	-0.0417582
0.182046	0.440401	-0.0901941	-0.0753952	-0.123712	-0.0375919	0.150578	-0.00940052	-0.0337211	-0.0432757
1.38344	0.52796	0.622742	-0.0726766	0.178819	-0.03644	-0.0239408	-0.00613642	-0.00485504	-0.105766
-0.22615	-0.0608885	-0.0922765	-0.0748343	-0.0648107	-0.0381785	-0.0229896	-0.000547671	-0.00546052	-0.0103742
-0.22614	-0.0606383	-0.0871021	-0.0748398	-0.0590867	-0.03819	-0.0229828	-0.000305402	-0.00546052	-0.0103742
-0.225815	-0.0723512	-0.0881659	-0.0748451	-0.0590867	-0.0381651	-0.0229956	-0.000547671	-0.00585064	-0.0103742
-0.226134	-0.072109	-0.0862706	-0.0748343	-0.0590867	-0.0381703	-0.0229733	-0.000305402	-0.00546052	-0.0103742
-0.245604	-0.126383	-0.0875943	-0.0748334	-0.0604665	-0.0381703	-0.0229768	-0.000305402	-0.00645874	-0.00528402
-0.33556	-0.0869366	-0.100659	-0.078722	0.0920962	-0.03819	-0.0229828	-0.000305402	-0.00545963	-0.00716623
1.80022	0.34686	0.190445	1.547	-0.2396	-0.0324117	0.179879	-0.00823407	-0.0110856	-0.102596
-0.226129	-0.104021	-0.0882275	-0.0780456	-0.0594396	-0.0381901	-0.0229979	-0.00054648	-0.00578518	-0.00680147
-0.225409	-0.072109	-0.0884953	-0.0748343	-0.0596361	-0.0381703	-0.0229768	-0.000305402	-0.00613497	-0.0103742
1.38327	-0.0815614	0.648757	-0.101757	0.121911	-0.0364549	-0.0237141	-0.000304211	-0.00412999	-0.0598202
-0.225409	-0.126386	-0.0882376	-0.0794625	-0.0590867	-0.0381818	-0.0229828	-0.000305402	-0.00613497	-0.00680147
-0.261165	-0.126383	-0.118668	-0.0780392	-0.0594368	-0.0381785	-0.022979	-0.000304211	-0.0128809	-0.00528402
-0.225797	-0.0606383	-0.0876085	-0.0774422	-0.0590867	-0.0381818	-0.0229828	-0.000305402	-0.00585064	-0.0103742
-0.226196	-0.0606383	-0.0872829	-0.079457	-0.0604665	-0.0381703	-0.0229768	-0.000305402	-0.00645874	-0.0103742
-0.226071	-0.0762981	-0.0864365	-0.0794663	-0.0590867	-0.0381287	-0.0229987	-0.000305402	-0.00585064	-0.0103742
-0.286772	-0.0974985	-0.157216	-0.0774441	0.0869398	-0.0381787	-0.0318188	0.00853554	-0.00747714	0.0291444
-0.225803	-0.0745273	-0.0875117	-0.0794625	-0.0596361	-0.0381862	-0.0229793	-0.000305402	-0.00585064	-0.0103742
-0.226225	-0.0745273	-0.0858766	-0.0774912	-0.0604648	-0.0381132	-0.0230069	-0.000304211	-0.00583804	-0.0103742
0.450585	-0.0312643	0.519733	-0.0778557	-0.170087	-0.0376022	-0.0237121	-0.000305402	-0.00402825	-0.0250257
-0.232775	-0.089347	-0.100441	-0.0819593	0.0890215	-0.0381123	-0.0230047	-0.000305402	-0.00584975	-0.0120453
1.73856	-0.0921244	0.648901	-0.10179	0.120007	-0.0357518	-0.0237141	-0.000304211	-0.00412999	-0.0900555
-0.232658	-0.0869287	-0.111963	-0.0819314	0.089021	-0.0381183	-0.0230068	-0.000304211	-0.0061861	-0.0120453
-0.224783	-0.0745273	-0.0980293	-0.0794362	-0.0590903	-0.0380821	-0.0230046	-0.000305402	-0.00585064	-0.0103742
1.24428	0.2787	0.566234	0.793392	-0.218763	-0.034799	0.0908878	-0.00939933	-0.0167912	-0.0838731
2.0029	0.156664	0.651444	-0.0934611	-0.170087	-0.0350325	-0.0117663	-0.000305402	-0.00273531	-0.0817698
2.34511	-0.0478549	0.838619	-0.0720769	0.646725	-0.0357884	-0.0237141	-0.000304211	-0.00495162	-0.0909255
-0.231714	-0.0792543	-0.100441	-0.0733966	0.0741604	-0.0381008	-0.0230009	-0.000304211	-0.00589336	-0.0111754
0.103688	0.53923	-0.0974571	-0.072963	-0.150722	-0.0377321	0.150582	-0.00933806	-0.00645426	0.102284
-0.223864	-0.072109	-0.0885251	-0.080049	-0.0596361	-0.0381793	-0.0318131	0.00853435	-0.00636622	-0.00885679
-0.226169	-0.0723477	-0.0880135	-0.0748398	-0.060464	-0.0381819	-0.0318354	0.00830037	-0.00567829	-0.0103742
-0.255707	-0.104496	-0.103972	-0.0767016	0.0914951	-0.0381819	-0.0318319	0.00830037	-0.00635273	0.0269828
-0.243491	-0.0835487	-0.095585	-0.0728131	-0.0633746	-0.0381786	-0.0318131	0.00853435	-0.00538012	0.0229234
-0.260682	-0.0835078	-0.0966433	-0.0808906	-0.0629922	-0.0381704	-0.0318131	0.00854263	-0.00635363	0.0229234
-0.252452	-0.0837945	-0.0962417	-0.0734114	-0.0681707	-0.0381908	-0.0318354	0.00829208	-0.00645874	0.0271576
-0.242746	-0.0835078	-0.0934488	-0.0728099	-0.0633721	-0.0381793	-0.0318133	0.00854263	-0.00538101	0.0229234
-0.231576	-0.118694	-0.109047	-0.0853808	0.088299	-0.0381902	-0.0318213	0.00854383	-0.00566409	-0.00695512
-0.239527	-0.0835078	-0.0938175	-0.0814826	-0.0633746	-0.0381875	-0.0318131	0.00854263	-0.00567918	0.0229234
-0.260787	-0.113688	-0.124517	-0.0728214	-0.0633666	-0.0381787	-0.0318155	0.00854383	-0.00732841	0.0144269
-0.278225	-0.120532	-0.108221	-0.0847719	0.0913286	-0.0381786	-0.0318133	0.00854263	-0.00538012	0.0184864
-0.231515	-0.0868842	-0.102013	-0.0772986	0.0886677	-0.0381787	-0.0229756	-0.000304211	-0.00631498	-0.0105279
-0.22515	-0.0720645	-0.0877055	-0.0829101	-0.060464	-0.0381786	-0.0229733	-0.000297117	-0.00635274	-0.00885679
-0.224988	-0.0720645	-0.0928926	-0.0814872	-0.0604602	-0.038199	-0.0318191	0.00854263	-0.00564143	-0.00885679
0.478427	0.42849	-0.103532	-0.0734517	0.0420573	-0.037552	-0.023922	-0.000818997	-0.00637562	-0.0500439
-0.245606	-0.103874	-0.0884486	-0.0829124	-0.0594328	-0.038199	-0.0229793	-0.000297117	-0.00635274	-0.00528402
-0.239486	-0.0835487	-0.0962189	-0.0815533	-0.0633711	-0.0381704	-0.0318131	0.00853435	-0.00869705	0.0229234
-0.224274	-0.112514	-0.0932875	-0.0814932	-0.0604665	-0.0381787	-0.0229756	-0.000295926	-0.00633943	-0.00528402
0.453397	-0.0757119	0.52061	-0.0813131	-0.174722	-0.0376261	-0.0236853	-0.000295926	-0.00437117	-0.0235083
-0.240094	-0.0921479	-0.0887916	-0.0829794	-0.0619554	-0.0381786	-0.0318131	0.00854263	-0.00706202	0.0229234
-0.285776	-0.0998193	-0.109073	-0.0808989	-0.0685414	-0.0381787	-0.0318155	0.00854383	-0.00567918	0.0144269
-0.246521	-0.08375	-0.0959315	-0.0808961	-0.0633721	-0.0381819	-0.0318321	0.00830037	-0.00538101	0.0229234
-0.261114	-0.0921888	-0.100174	-0.082911	-0.0644185	-0.0381704	-0.0318168	0.00854263	-0.00567918	0.0271576
-0.240371	-0.0725881	-0.0896594	-0.0809044	-0.0619679	-0.038182	-0.0318215	0.00854383	-0.00567918	0.0229234
-0.34472	-0.104257	-0.113571	-0.0766921	0.0475792	-0.0381875	-0.0318166	0.00854263	-0.00635184	0.0269828
-0.246282	-0.0920441	-0.093231	-0.0808961	-0.0619711	-0.0381819	-0.0318193	0.00854263	-0.00635363	0.0229234
-0.239431	-0.0921479	-0.0896594	-0.0829165	-0.0629985	-0.0381819	-0.0318228	0.00854263	-0.00635363	0.0229234
-0.273546	-0.12042	-0.132698	-0.0867986	0.091705	-0.0381819	-0.0318228	0.00854263	-0.00567828	0.0184864
-0.276739	-0.0835078	-0.0956725	-0.0734824	-0.0633721	-0.0381819	-0.0318191	0.00854263	-0.00704782	0.00917564
0.206117	0.175797	-0.102943	-0.0875	0.068058	-0.0375519	0.150582	-0.00939224	-0.0119244	-0.0500439
-0.245161	-0.126283	-0.0881069	-0.0728214	-0.0596319	-0.0381785	-0.0229756	-0.000304211	-0.00636533	-0.00528402
-0.224733	-0.0721054	-0.0910093	-0.0728223	-0.0604648	-0.0381785	-0.0229756	-0.000295926	-0.00635363	-0.00885679
-0.224333	-0.072109	-0.0901405	-0.0728214	-0.0596344	-0.0381787	-0.0229756	-0.000295926	-0.00636622	-0.00885679
-0.238751	-0.0835487	-0.087508	-0.072814	-0.0629985	-0.0381786	-0.0318131	0.00854263	-0.00635274	0.0229234
-0.254654	-0.0835078	-0.0926663	-0.0728223	-0.0623441	-0.0381787	-0.0318155	0.00854383	-0.00538101	0.0229234
-0.272925	-0.105129	-0.11676	-0.0767035	0.0866481	-0.0381787	-0.0318153	0.00854383	-0.00566409	0.0164137
-0.23919	-0.0911791	-0.0954645	-0.0734843	-0.0633688	-0.0381787	-0.0318153	0.00854383	-0.00769872	0.0144269
-0.309798	-0.135023	-0.0914065	-0.080898	-0.0596344	-0.0381785	-0.0229756	-0.000295926	-0.00633854	-0.000404927
-0.245584	-0.126383	-0.0903548	-0.0728131	-0.0604665	-0.0381785	-0.0229733	-0.000297117	-0.00633943	-0.00528402
3.27047	-0.0734443	-1.21913	-0.109372	-0.174727	-0.0353812	-0.0236022	-0.00030069	0.783386	-0.0430823
-0.239667	-0.117824	-0.104442	-0.0894028	0.0867647	-0.0381787	-0.0229756	-0.000295926	-0.00631498	-0.00608516
0.205763	0.521649	0.582371	-0.0732653	-0.228718	-0.0376594	0.150577	-0.00940052	-0.00405776	0.147166
1.84508	0.593624	0.256463	1.83202	0.207118	-0.0323659	0.200694	-0.04436	-0.0159698	-0.0981838
-0.239714	-0.0910754	-0.0941683	-0.0734165	-0.0633688	-0.0381705	-0.0229756	-0.000295926	-0.00731421	0.0144269
0.472233	0.0625257	-0.212165	-0.0780055	-0.17583	-0.0369699	0.149866	-0.00939105	-0.0330809	-0.0567168
-0.232693	-0.0720645	-0.0922032	-0.0734082	-0.060464	-0.0381785	-0.0229733	-0.000297117	-0.00633943	-0.00885679
-0.25178	-0.122336	-0.0926369	-0.0808897	-0.0633746	-0.0381786	-0.0318168	0.00854263	-0.00732841	0.0144269
-0.230867	-0.074588	-0.0994175	-0.0748343	0.0832792	-0.0381703	-0.0229733	-0.000305402	-0.00651406	-0.00965792
-0.224705	-0.0605346	-0.0867307	-0.0775091	-0.0590867	-0.03819	-0.0229793	-0.000305402	-0.00774817	-0.00885679
-0.298759	-0.0606348	-0.087737	-0.0794561	-0.0604662	-0.0381703	-0.0229733	-0.000305402	-0.00617529	-0.00397769
-0.225455	-0.0762946	-0.0903548	-0.0728131	-0.0604665	-0.0381785	-0.0229733	-0.000305402	-0.00539395	-0.00885679
-0.22457	-0.0721054	-0.0860409	-0.0748343	-0.0604665	-0.0381703	-0.0229768	-0.000305402	-0.0061744	-0.00885679
0.435412	0.348775	-0.0871138	0.101826	-0.158394	-0.0371618	0.14987	-0.00939105	-0.0316917	-0.0417582
-0.231652	-0.0654656	-0.100956	-0.0794625	0.0738121	-0.0381818	-0.0229828	-0.000305402	-0.00616511	-0.00965792
-0.245991	-0.0721054	-0.0946238	-0.0748343	-0.0604665	-0.0381703	-0.0229733	-0.000305402	-0.00612238	-0.00885679
-0.291525	-0.126383	-0.0873982	-0.074841	-0.0572279	-0.0378212	-0.0229768	-0.000305402	-0.00612238	-0.00528402
-0.22457	-0.072109	-0.0863087	-0.0748343	-0.0604665	-0.0381785	-0.0229733	-0.000305402	-0.00635274	-0.00885679
1.61334	0.438089	0.666211	0.658593	0.231565	-0.0345077	0.14985	-0.00939105	-0.0161115	-0.0981838
-0.239536	-0.0835157	-0.0951607	-0.0808897	-0.0633685	-0.0381786	-0.0318131	0.00854263	-0.00566498	0.0229234
-0.224748	-0.0606383	-0.0858787	-0.0748312	-0.0596361	-0.0381791	-0.0229733	-0.000305402	-0.00602897	-0.00885679
-0.231746	-0.118694	-0.100734	-0.0787833	0.0886691	-0.0381703	-0.0229733	-0.000305402	-0.00772138	-0.00695512
0.454783	0.446335	0.524134	-0.0818766	-0.215847	-0.0373976	0.14987	-0.00939105	-0.0105894	-0.0567168
-0.224296	-0.0721054	-0.0873885	-0.0748343	-0.0604701	-0.0381703	-0.0229733	-0.000305402	-0.00635274	-0.00885679
-0.231545	-0.0868842	-0.0994752	-0.0787156	0.0885053	-0.0381785	-0.0229733	-0.000305402	-0.00633765	-0.0105279
0.435915	0.350964	0.379774	-0.0733828	-0.198207	-0.0373976	0.14987	-0.00939933	-0.033128	-0.0567168
0.455005	0.157897	0.525824	-0.0814573	-0.215847	-0.0374411	0.149872	-0.00939105	-0.0114378	-0.0567168
-0.254663	-0.0998272	-0.097261	-0.0861158	-0.0633726	-0.0381787	-0.0318153	0.00854383	-0.00534326	0.0144269
-0.251771	-0.0921559	-0.0945199	-0.0808989	-0.063363	-0.0381787	-0.0318155	0.00854383	-0.00732841	0.0229234
-0.224572	-0.0720645	-0.0873885	-0.0748343	-0.0604665	-0.0381703	-0.0229733	-0.000305402	-0.00635274	-0.00885679
-0.231485	-0.0753543	-0.0996995	-0.0787842	0.0890215	-0.0381785	-0.0229733	-0.000305402	-0.00739832	-0.0105279
-0.262425	-0.0720781	-0.107292	-0.0749028	-0.0608626	-0.0381786	-0.0317842	0.00853435	-0.0067403	0.0229234
-0.307424	-0.0835487	-0.112078	-0.0728793	-0.0610243	-0.0381875	-0.0317808	0.00853435	-0.00676296	0.0129305
-0.348337	-0.0835522	-0.115987	-0.0784501	-0.062248	-0.0378296	-0.0317842	0.00853435	-0.00537005	0.0271576
-0.303144	-0.0921888	-0.102253	-0.0855133	-0.06599	-0.0381786	-0.0317842	0.00853435	-0.00535746	0.0134098
-0.284657	-0.0835078	-0.101074	-0.0861084	-0.0685429	-0.0381786	-0.0318133	0.00853435	-0.00538101	0.00917564
-0.252913	-0.0835522	-0.0936278	-0.072814	-0.0685467	-0.0381786	-0.0318133	0.00853435	-0.00732841	0.0271576
-0.260098	-0.0835487	-0.105811	-0.081494	-0.0625458	-0.0381787	-0.0229756	-0.000295926	-0.00636622	0.0229234
-0.268236	-0.104254	-0.1029	-0.0847727	0.0913273	-0.0381704	-0.0318166	0.00853435	-0.00535656	0.031217
-0.291961	-0.0835078	-0.0947203	-0.0855133	-0.0675119	-0.0381704	-0.0318168	0.00854263	-0.00535746	0.0134098
-0.278801	-0.196598	-0.108836	-0.0855188	-0.0659925	-0.0381819	-0.0317902	0.173355	-0.00732841	0.0229234
-0.313146	-0.20046	-0.143862	-0.077445	0.0765242	-0.0381787	-0.031783	0.173348	-0.00737113	0.00266599
-0.62862	-0.195629	-0.146574	-0.0718154	-0.0621481	-0.0378296	-0.0317865	0.154767	-0.00730485	0.0144269
-0.251378	-0.0835522	-0.0878368	-0.0748343	-0.0619913	-0.0381704	-0.0318131	0.00853435	-0.00613497	0.0271576
-0.273882	-0.0835522	-0.0941478	-0.0749021	-0.0673428	-0.0381748	-0.0318131	0.00853435	-0.00684336	0.0271576
0.476847	-0.0905316	0.472199	-0.0823427	0.118301	-0.0376376	-0.0236913	-0.000304211	-0.0041174	-0.0341814
-0.226675	-0.0721054	-0.0865373	-0.0749028	-0.0604665	-0.0381704	-0.0318131	0.00853435	-0.00739922	-0.0103742
-0.247132	-0.126383	-0.0970087	-0.0800521	-0.0604701	-0.0381703	-0.0229733	-0.000305402	-0.00645874	-0.00680147
-0.232409	-0.0871709	-0.100026	-0.0833446	0.0890215	-0.0381944	-0.0229922	-0.000547671	-0.00647044	-0.0120453
-0.264333	-0.0771547	-0.101868	-0.0755027	0.0744204	-0.0381819	-0.0318319	0.00829208	-0.00756054	0.0291444
-0.252251	-0.0720781	-0.0890037	-0.0774461	-0.0619716	-0.0381526	-0.0318444	0.00853435	-0.00645963	0.0271576
-0.232859	-0.0860552	-0.101775	-0.0813271	0.0871175	-0.0381703	-0.0229756	-0.000304211	-0.00645785	-0.0111754
1.76552	0.514764	0.06946	1.6445	-0.282728	-0.0327299	0.131523	-0.00847633	-0.0122775	0.309616
-0.251799	-0.0837945	-0.0889546	-0.0755034	-0.0629985	-0.0381819	-0.0318319	0.00829208	-0.00784158	0.0271576
-0.252935	-0.083445	-0.0942137	-0.0728195	-0.063371	-0.0381902	-0.0318191	0.00853435	-0.00732841	0.0271576
-0.323879	-0.226786	-0.143951	-0.0855207	-0.0656356	-0.0381787	-0.031783	0.173356	-0.00730485	0.00051614
-0.303133	-0.0835157	-0.133429	-0.0855124	-0.0670184	-0.0381786	-0.0317842	0.00854263	-0.00535746	0.00917564
-0.319156	-0.0921968	-0.130339	-0.0808953	-0.0685393	-0.0381902	-0.0318228	0.00854263	-0.00535746	0.0134098
-0.242384	-0.0835522	-0.0953752	-0.0748334	-0.0671659	-0.0381786	-0.0318131	0.00853435	-0.00505635	0.0229234
-0.317739	-0.200468	-0.148708	-0.0728214	0.0765202	-0.0381296	-0.031783	0.173348	-0.00747714	-0.00327257
-0.260817	-0.113688	-0.119052	-0.0749021	-0.0623436	-0.0381704	-0.0318166	0.00853435	-0.00848	0.0144269
-0.225813	-0.0721169	-0.086055	-0.0748398	-0.0604665	-0.0381819	-0.0229793	-0.000305402	-0.00612238	-0.0103742
-0.252107	-0.0911791	-0.0893416	-0.0748312	-0.0629947	-0.0381791	-0.0229768	-0.000305402	-0.00544793	0.0186611
-0.2637	-0.0835157	-0.0895587	-0.0748334	-0.063371	-0.0381786	-0.0318133	0.00853435	-0.00538012	0.0229234
-0.311955	-0.105137	-0.158998	-0.0780401	0.0869358	-0.0381296	-0.0318155	0.00853554	-0.00737113	-0.00327257
-0.29635	-0.0835567	-0.113111	-0.0774409	-0.0685439	-0.0381875	-0.0318155	0.00853554	-0.00538101	0.00917564
-0.263727	-0.08375	-0.0955759	-0.0728269	-0.0623441	-0.0381902	-0.0318215	0.00830156	-0.00538101	0.0229234
0.560899	0.467439	-0.118287	1.01982	0.0108807	-0.0359196	0.213025	0.0711161	-0.0533424	0.122669
-0.27036	-0.083791	-0.116052	-0.0780373	-0.0661905	-0.0381902	-0.0317996	0.00830037	-0.00538012	0.0271576
-0.330284	-0.104153	-0.128821	-0.0819185	0.0436753	-0.0381902	-0.0318193	0.00854263	-0.00734011	0.0269828
-0.26818	-0.425188	-0.112376	-0.0855271	-0.0670252	-0.0381902	-0.0318018	0.291584	-0.00538101	0.0229234
-0.325195	-0.438618	-0.136158	-0.0809044	0.076528	-0.0381902	-0.0318018	0.291584	-0.00542284	0.0109994
-0.2637	-0.0835522	-0.123503	-0.0794616	-0.0675182	-0.0381819	-0.0318226	0.00853435	-0.00538012	0.0229234
-0.276319	-0.0835602	-0.095814	-0.0780373	-0.0671659	-0.0381946	-0.0318191	0.00853435	-0.00549871	0.0271576
-0.279765	-0.0835157	-0.0996994	-0.0775119	-0.0675187	-0.0381787	-0.0318153	0.00853554	-0.00686896	0.00917564
-0.284646	-0.083453	-0.0945625	-0.074839	-0.0675182	-0.0381902	-0.0318191	0.00853435	-0.00514976	0.00917564
-0.24239	-0.0835567	-0.0887502	-0.0774409	-0.0633655	-0.0381875	-0.0318188	0.00853554	-0.00548612	0.0229234
-0.241988	-0.0835567	-0.0947513	-0.0728186	-0.0677128	-0.0381902	-0.0318191	0.00853435	-0.00539271	0.0229234
1.94547	-0.0463374	0.225734	1.6445	-0.203896	-0.0323681	0.180419	-0.00796512	-0.0560983	0.141607
-0.273344	-0.0960179	-0.108593	-0.0728214	0.0736911	-0.0381787	-0.0318153	0.00853554	-0.00737113	0.0164137
-0.245584	-0.112514	-0.122946	-0.082911	-0.0604625	-0.0381704	-0.0318133	0.00854263	-0.00633007	-0.00528402
-0.238279	-0.0920886	-0.0922963	-0.0808906	-0.0616125	-0.0381704	-0.0318133	0.00854263	-0.00636622	0.0229234
-0.29395	-0.0883795	-0.102282	-0.0855133	0.0740456	-0.0381704	-0.0318133	0.00853435	-0.00737113	0.0111625
-0.239498	-0.0720816	-0.0932236	-0.079531	-0.0671659	-0.0381902	-0.0318193	0.00853435	-0.00838659	0.0229234
-0.259965	-0.083791	-0.101045	-0.0829165	-0.0675182	-0.0381902	-0.0318321	0.00830037	-0.00538012	0.0271576
-0.252655	-0.0835522	-0.198225	-0.07751	-0.0380952	-0.0381819	-0.0318191	0.00853435	-0.00784158	0.0271576
-0.252232	-0.0835522	-0.0904099	-0.0728873	-0.0619913	-0.0381946	-0.0318191	0.00853435	-0.00774817	0.0271576
-0.235061	0.489807	-0.0891566	-0.0815342	-0.10159	-0.0380233	0.15056	-0.0442784	-0.00688263	-0.0319111
-0.255361	-0.104153	-0.126231	-0.0787904	0.0959764	-0.0381902	-0.0318193	0.00853435	-0.0064383	0.0269828
-0.267702	-0.201437	-0.129657	-0.08559	0.0778263	-0.0381705	-0.0318155	0.173356	-0.00680568	0.0249102
-0.313175	-0.196535	-0.13991	-0.0808906	-0.0661919	-0.0381786	-0.0317842	0.173355	-0.00732752	0.0134098
-0.289399	-0.0835522	-0.097481	-0.077445	-0.0675149	-0.0381787	-0.031819	0.00853554	-0.00743352	0.0271576
-0.290123	-0.187966	-0.109226	-0.0748343	-0.0670211	-0.0381786	-0.0317808	0.173347	-0.00538012	0.00917564
-0.289259	-0.188007	-0.115793	-0.0808989	-0.0659942	-0.0381787	-0.031783	0.173356	-0.00538012	0.0271576
-0.309227	-0.204277	-0.117799	-0.0875475	-0.0659942	-0.0381902	-0.031789	0.173356	-0.00538101	0.000679171
-0.308824	-0.218138	-0.10954	-0.0774505	-0.066189	-0.0381902	-0.031789	0.173348	-0.0053936	0.000679171
-0.285072	-0.0835487	-0.0990725	-0.0774422	-0.0685444	-0.0381902	-0.0318193	0.00853435	-0.00548701	0.00917564
-0.273846	-0.0835487	-0.120075	-0.0780373	-0.0623396	-0.0381902	-0.0318193	0.00853435	-0.00743441	0.0271576
-0.252506	-0.104254	-0.106729	-0.0787904	0.0914453	-0.0381902	-0.0318193	0.00853435	-0.0083731	0.0269828
-0.267414	-0.176528	-0.108155	-0.0809639	-0.0661907	-0.0381902	-0.0317868	0.173347	-0.00677555	0.0229234
0.506187	-0.121513	0.680597	-0.0739025	0.113462	-0.0376475	-0.0325441	0.00829327	-0.00551117	0.0854142
0.237984	0.233843	-0.11111	-0.0778546	0.0645154	-0.0376354	0.21336	0.0710548	-0.0351541	0.127067
-0.609932	-0.21623	-0.143652	-0.0767044	0.0941599	-0.0381787	-0.031783	0.173348	-0.00732751	0.00473862
-0.326071	-0.192729	-0.146201	-0.0728223	0.0768765	-0.0381787	-0.031783	0.173356	-0.00543544	0.0111625
-0.305058	-0.425184	-0.13481	-0.0780456	-0.0670205	-0.0381902	-0.0318018	0.291575	-0.00538101	0.00917564
-0.309197	-0.187958	-0.116416	-0.0774367	-0.0659973	-0.0381786	-0.0317808	0.173347	-0.00536681	0.00917564
-0.311754	-0.187958	-0.1172	-0.072814	-0.0670211	-0.0381786	-0.0317808	0.173355	-0.00732841	0.00901261
-0.612856	-0.216334	-0.142932	-0.0813262	0.0941637	-0.0381787	-0.031783	0.173348	-0.00538012	0.00473862
-0.318851	-0.192685	-0.134678	-0.0781002	0.0765247	-0.0381786	-0.0317808	0.173347	-0.00875397	0.0109994
-0.606946	-0.218042	-0.108163	-0.077445	-0.0659978	-0.0381787	-0.031783	0.173356	-0.00732841	0.00475033
-0.263702	-0.187958	-0.108867	-0.0775125	-0.0670194	-0.0381787	-0.031783	0.173348	-0.00676385	0.0229234
-0.305996	-0.195637	-0.138473	-0.0774441	-0.0670194	-0.0381787	-0.031783	0.173348	-0.00731421	0.000679171
-0.308418	-0.0883465	-0.139606	-0.077445	0.0765242	-0.0381787	-0.031783	0.00853554	-0.00542284	0.0111625
-0.309197	-0.195629	-0.118248	-0.0814909	-0.0670194	-0.0381875	-0.031783	0.173356	-0.00538101	0.000679171
-0.324272	-0.217303	-0.14342	-0.0894722	0.0941599	-0.0381787	-0.031783	0.173356	-0.00871035	0.0132351
-0.312254	-0.195629	-0.121702	-0.0728223	-0.0670156	-0.0381296	-0.031783	0.173356	-0.00732752	-0.00542241
-0.273325	-0.196598	-0.114589	-0.0808906	-0.0670247	-0.0381786	-0.0317808	0.173355	-0.00732841	0.0229234
-0.317234	-0.41854	-0.134374	-0.0855271	0.0768803	-0.038182	-0.0318018	0.291575	-0.00543544	0.0109994
-0.610784	-0.204173	-0.122708	-0.0809729	-0.0670217	-0.0381902	-0.031789	0.173356	-0.00676385	0.00051614
-0.224657	-0.072109	-0.0913153	-0.0728223	-0.0604667	-0.0381703	-0.0229756	-0.000304211	-0.00635274	-0.00885679
-0.23945	-0.0835487	-0.0919451	-0.0794916	-0.0629985	-0.038113	-0.0229987	-0.000305402	-0.00567829	0.0229234
-0.246053	-0.0723477	-0.100819	-0.0781134	-0.0596437	-0.0381901	-0.0229944	-0.000538195	-0.00774906	-0.00885679
-0.239603	-0.0835487	-0.0881087	-0.0795248	-0.0630021	-0.0381703	-0.0229733	-0.000305402	-0.00784158	0.0229234
0.435851	0.348775	-0.0876011	0.0950498	-0.157368	-0.0371218	0.149872	-0.00940052	-0.0298918	-0.0417582
-0.224986	-0.0721054	-0.0910159	-0.0728278	-0.0604648	-0.0381818	-0.0229816	-0.000295926	-0.00567918	-0.00885679
-0.352308	-0.120532	-0.122953	-0.0900666	0.0507855	-0.0381787	-0.0203125	0.00854383	-0.00676296	0.0184864
-0.255766	-0.0835522	-0.0955807	-0.0781079	-0.0633691	-0.0381787	-0.0318155	0.00853554	-0.00676385	0.0271576
0.90283	0.550222	0.87517	1.14774	0.250712	-0.0346738	-0.0326511	-0.0134305	-0.0557184	0.204367
1.76637	0.533943	0.546701	0.846239	0.0318139	-0.0349855	0.131961	-0.00847753	-0.026746	0.222279
-0.290123	-0.0835157	-0.109364	-0.0728223	-0.0670143	-0.0381787	-0.031783	0.00853554	-0.00538101	0.00917564
-0.249929	-0.083445	-0.0893238	-0.0728818	-0.0623436	-0.0381786	-0.0318133	0.00853435	-0.00881636	0.0229234
-0.316128	-0.204277	-0.118385	-0.0808958	-0.0670156	-0.0381875	-0.031783	0.173356	-0.00732841	0.000679171
-0.303713	-0.0920931	-0.140528	-0.0808961	-0.0670222	-0.0381902	-0.0317868	0.00854263	-0.00538101	0.00917564
-0.264142	-0.0911791	-0.0996787	-0.072814	-0.063371	-0.0381786	-0.0318133	0.00853435	-0.00538101	0.0144269
-0.360857	-0.12723	-0.143789	-0.0853753	0.0443198	-0.0381787	-0.0229756	-0.000295926	-0.00632918	-0.00695512
-0.436046	-0.224974	-0.159424	-0.084781	0.0650093	-0.0381787	-0.031783	0.173356	-0.00538012	0.016619
-0.297054	-0.209108	-0.257873	-0.0855216	0.0763974	-0.0381831	-0.0318155	0.173356	-0.00737113	0.0204849
-0.245574	-0.0807456	-0.090143	-0.0808906	-0.0594366	-0.0381703	-0.0229733	-0.000297117	-0.00635363	-0.00885679
-0.224765	-0.0721054	-0.0857061	-0.0855133	-0.0594391	-0.0381704	-0.0229733	-0.000297117	-0.00635274	-0.00885679
-0.224333	-0.0606383	-0.0912871	-0.0765318	-0.0596397	-0.0381704	-0.0229733	-0.000297117	-0.00707658	-0.00885679
-0.271247	-0.204277	-0.106118	-0.0855124	-0.0670211	-0.0381786	-0.0317808	0.173355	-0.00536681	0.0144269
-0.255418	-0.201956	-0.13196	-0.0794578	0.0869403	-0.0381499	-0.0318386	0.173347	-0.00542374	0.0249102
-0.322282	-0.201333	-0.135613	-0.080898	0.0768765	-0.0381787	-0.031783	0.173356	-0.00540954	0.0111625
-0.282269	-0.196598	-0.116503	-0.0808897	-0.0670194	-0.0381787	-0.0317808	0.173347	-0.00547282	0.0229234
-0.4197	-0.224982	-0.147431	-0.0894028	0.0532103	-0.0381787	-0.031783	0.173356	-0.00536592	0.00473862
-0.26277	-0.425188	-0.107498	-0.0855873	-0.0659937	-0.0381819	-0.0317996	0.291582	-0.00674876	0.0229234
-0.322789	-0.204277	-0.107453	-0.0855271	-0.0670252	-0.0381902	-0.031789	0.173356	-0.00538101	0.000679171
-0.305495	-0.196606	-0.10845	-0.085524	-0.0670194	-0.0381991	-0.031789	0.173356	-0.00536681	0.00901261
-0.305495	-0.196606	-0.108443	-0.0829779	-0.0670211	-0.0381786	-0.0317808	0.173355	-0.00674965	0.00917564
-0.323959	-0.217199	-0.144764	-0.0894006	0.0941536	-0.0381875	-0.031783	0.173356	-0.00731332	0.0132351
-0.309958	-0.204269	-0.108443	-0.0855892	-0.0684454	-0.0381296	-0.031783	0.173356	-0.00869705	-0.00525938
-0.309994	-0.210556	-0.134959	-0.0808897	0.0856394	-0.0381786	-0.0317808	0.173355	-0.00735694	0.0111625
-0.609907	-0.204269	-0.16058	-0.0808989	-0.068443	-0.0381296	-0.0317865	0.173356	-0.00731421	-0.00525938
-0.254831	-0.0835487	-0.102614	-0.0728131	-0.0670186	-0.0381704	-0.0317808	0.00853435	-0.00730485	0.0229234
-0.300597	-0.195629	-0.103492	-0.0774358	-0.0670222	-0.0381786	-0.0317842	0.173347	-0.00743441	0.000679171
-0.259051	-0.104254	-0.110563	-0.0772986	0.0914975	-0.0377427	-0.031819	0.00853554	-0.0107314	0.0269828
0.150101	0.433748	-0.103971	-0.0774796	0.0702302	-0.037843	-0.0318443	0.00802433	-0.0055358	0.120694
-0.226134	-0.072109	-0.0862706	-0.0748398	-0.0596361	-0.0381818	-0.0318191	0.00853435	-0.00544793	-0.0103742
-0.224915	-0.0720017	-0.0861402	-0.079457	-0.0604665	-0.0381703	-0.0229733	-0.000305402	-0.00612238	-0.00885679
-0.263305	-0.0807456	-0.103009	-0.0814909	-0.0604648	-0.0381875	-0.0229756	-0.000295926	-0.00635363	-0.0103742
-0.384939	-0.104262	-0.116569	-0.0813188	0.0507156	-0.0381704	-0.0318166	0.00853435	-0.00535656	0.0132351
-0.274883	-0.0835157	-0.130852	-0.0748417	-0.0670194	-0.0381787	-0.0317863	0.00853554	-0.00513557	0.0229234
-0.306497	-0.0835567	-0.110138	-0.0774441	-0.0659942	-0.0381705	-0.0317828	0.00853554	-0.00547192	0.00917564
-0.270441	-0.192833	-0.127887	-0.0794616	0.076877	-0.0381902	-0.0317902	0.173347	-0.00519089	0.0249102
-0.285004	-0.187966	-0.110135	-0.0775036	-0.0670247	-0.0381786	-0.0317808	0.173347	-0.00685476	0.0229234
-0.2904	-0.0835157	-0.103354	-0.0794561	-0.0659937	-0.0381786	-0.031784	0.00853435	-0.00548701	0.00917564
-0.22681	-0.0606427	-0.0886235	-0.0728214	-0.0604705	-0.0381785	-0.022979	-0.000304211	-0.00578429	-0.0103742
-0.2792	-0.0720895	-0.0948719	-0.0774358	-0.067715	-0.0381786	-0.0318166	0.00853435	-0.00549871	0.00917564
-0.299935	-0.0721169	-0.0938732	-0.0795248	-0.0648107	-0.0381785	-0.0229733	-0.000305402	-0.00717972	-0.00549514
-0.254939	-0.104221	-0.101392	-0.0787895	0.0914951	-0.0381902	-0.0318191	0.00853435	-0.00653171	0.0269828
-0.226116	-0.0720052	-0.0910323	-0.079457	-0.0656411	-0.0381785	-0.0229733	-0.000305402	-0.00578429	-0.0103742
-0.226369	-0.060539	-0.0864344	-0.0728108	-0.0596397	-0.0381875	-0.0229768	-0.000305402	-0.00578429	-0.0103742
-0.327013	-0.0960179	-0.16076	-0.0728269	0.076524	-0.0381902	-0.0317923	0.00853554	-0.00746294	0.00266599
-0.241988	-0.0835602	-0.0878345	-0.0728182	-0.0625447	-0.0381875	-0.0318153	0.00853554	-0.00516236	0.0229234
-0.288489	-0.0883831	-0.110143	-0.0749021	0.0740479	-0.0381703	-0.0318131	0.00853435	-0.00688609	0.0249102
-0.242392	-0.0838025	-0.0931897	-0.074839	-0.0677188	-0.0381902	-0.0318191	0.00829208	-0.00516236	0.0229234
-0.263727	-0.0914214	-0.0935366	-0.0829156	-0.0685454	-0.0381819	-0.0318193	0.00829208	-0.00538012	0.0144269
-0.313158	-0.188002	-0.107254	-0.0855188	-0.0656389	-0.0381902	-0.0317868	0.173347	-0.00536916	0.00917564
-0.307532	-0.195637	-0.112468	-0.0734165	-0.0670194	-0.0381787	-0.031783	0.173348	-0.00547282	0.000679171
-0.596037	-0.195533	-0.132181	-0.0728214	-0.0670194	-0.0381787	-0.0317865	0.173348	-0.00742021	0.000679171
-0.28464	-0.0720895	-0.0908587	-0.0728214	-0.0619893	-0.0381705	-0.0318188	0.00853554	-0.00549871	0.00917564
-0.305316	-0.072109	-0.0908807	-0.0728223	-0.064809	-0.0381749	-0.0229756	-0.000304211	-0.00647133	-0.00549514
0.182961	-0.0757528	0.373966	-0.073821	-0.148077	-0.0377902	-0.0229733	-0.000305402	-0.00440263	-0.0250257
0.206061	-0.116395	0.534721	-0.0783952	-0.171521	-0.0377804	-0.0318153	0.00853554	-0.00332414	0.0606316
-0.311633	-0.187895	-0.139105	-0.0814996	-0.0670192	-0.0381411	-0.0317925	0.173348	-0.00732841	0.00323708
-0.30348	-0.195629	-0.138397	-0.072814	-0.0670173	-0.0381786	-0.0317842	0.173347	-0.00548612	0.000679171
-0.309186	-0.083404	-0.139453	-0.081494	-0.0670212	-0.0381787	-0.031783	0.00853554	-0.00548701	0.00917564
-0.304649	-0.0911791	-0.139456	-0.0780447	-0.0670154	-0.038182	-0.031789	0.00853554	-0.00742021	0.000679171
-0.576631	-0.204269	-0.140069	-0.0809658	-0.0674178	-0.0381787	-0.031783	0.173356	-0.00674965	0.0144269
-0.226665	-0.0745273	-0.0859323	-0.0748649	-0.0604701	-0.0381423	-0.0229733	-0.000305402	-0.00601638	-0.0103742
-0.23236	-0.075458	-0.101146	-0.0819262	0.0888535	-0.038141	-0.0230009	-0.000304211	-0.00584975	-0.0120453
-0.232382	-0.0860587	-0.0994318	-0.072814	0.0832792	-0.0381703	-0.0318131	0.00853435	-0.0061777	-0.0111754
-0.233236	-0.0793581	-0.0997793	-0.0728263	0.074164	-0.0381306	-0.0230068	-0.000304211	-0.00622972	-0.0111754
-0.23239	-0.0869287	-0.100333	-0.077305	0.089021	-0.0381818	-0.0229816	-0.000304211	-0.00613408	-0.0120453
-0.29174	-0.118415	-0.117476	-0.0780401	0.0736911	-0.0381705	-0.0318155	0.00853554	-0.00542374	0.0164137
-0.260787	-0.0835078	-0.123174	-0.0734165	-0.0623378	-0.0381787	-0.0318155	0.00853554	-0.00732841	0.0229234
-0.321166	-0.224982	-0.165017	-0.084781	0.0943198	-0.0381787	-0.0317865	0.173356	-0.00538012	0.00473862
-0.591678	-0.195629	-0.138049	-0.080898	-0.0670169	-0.0381787	-0.0317865	0.173348	-0.00732841	0.000679171
-0.279392	-0.072086	-0.0938964	-0.0728131	-0.0671659	-0.0381786	-0.0318133	0.00853435	-0.00549961	0.00917564
-0.291874	-0.104221	-0.126597	-0.0772903	0.0956212	-0.0381786	-0.0318133	0.00853435	-0.00548612	0.0132351
-0.356374	-0.104213	-0.147585	-0.0767035	0.0532103	-0.0381787	-0.031783	0.00853554	-0.00743263	0.0269828
-0.603364	-0.0911871	-0.108156	-0.0775174	-0.0659942	-0.0381411	-0.031789	0.00854383	-0.00871125	-0.00525938
-0.327185	-0.238851	-0.144771	-0.0853762	0.0941611	-0.0381787	-0.031783	0.173348	-0.00538012	0.00457559
-0.287864	-0.195533	-0.117776	-0.0855207	-0.0670252	-0.0381787	-0.031783	0.173356	-0.00538101	0.00832532
-0.272896	-0.196639	-0.107453	-0.0855216	-0.066191	-0.0381787	-0.031783	0.173356	-0.00538101	0.0229234
-0.309186	-0.187895	-0.117545	-0.0728898	-0.0670131	-0.0381787	-0.031783	0.173348	-0.00676385	0.00917564
-0.231996	-0.0771455	-0.101996	-0.0781085	0.0738077	-0.0381785	-0.0229884	-0.00054648	-0.00788431	-0.00965792
0.0724607	-0.0745237	-0.0941168	-0.0781424	-0.0775944	-0.0378429	-0.0230046	-0.000304211	-0.00716802	-0.0202214
-0.258477	-0.11393	-0.0933646	-0.08149	-0.0633693	-0.0381874	-0.0318282	0.00829327	-0.00743352	0.0186611
-0.275126	-0.0835078	-0.0905724	-0.0734858	-0.0619867	-0.0381785	-0.0318153	0.00853554	-0.00881725	0.0271576
-0.313937	-0.187958	-0.103713	-0.0861907	-0.0659942	-0.0381902	-0.0317888	0.173348	-0.00686896	0.0134098
-0.268409	-0.104455	-0.108565	-0.0819213	0.0916808	-0.0381703	-0.0318153	0.00829327	-0.00548523	0.031217
-0.252013	-0.083791	-0.0954054	-0.0734174	-0.0633726	-0.0381785	-0.0318153	0.00829327	-0.00548701	0.0229234
0.130079	-0.0910401	-0.107022	-0.0780747	0.101206	-0.0378429	-0.0318246	0.00829327	-0.00554233	0.0714105
-0.28171	-0.127638	-0.116748	-0.0734843	0.0828058	-0.0381785	-0.0318153	0.00853554	-0.00691258	0.0164137
-0.275226	-0.187958	-0.102581	-0.0734852	-0.0659917	-0.0381785	-0.0317828	0.173348	-0.00686896	0.0229234
-0.273431	-0.0886218	-0.104171	-0.0780401	0.0736928	-0.0381703	-0.0318153	0.00829327	-0.00552974	0.0291444
-0.243568	-0.0835487	-0.0947078	-0.0781085	-0.0633668	-0.0381785	-0.0318153	0.00853554	-0.00686985	0.0229234
-0.305784	-0.208712	-0.143676	-0.0900664	0.094679	-0.0381785	-0.0317828	0.173348	-0.00686807	0.031054
-0.267938	-0.0771511	-0.104576	-0.0861136	0.0740477	-0.0381874	-0.0318282	0.00829327	-0.00552974	0.0291444
0.0228486	-0.0795968	-0.126098	-0.0735198	0.0940999	-0.0378429	-0.0230174	-0.00054648	-0.0078852	-0.0251454
-0.230135	-0.0605938	-0.0887012	-0.0815246	-0.0594431	-0.0381432	-0.0229756	-0.000304211	-0.0061744	-0.00885679
-0.232082	-0.0754545	-0.126022	-0.0819891	0.0922636	-0.0381785	-0.0318153	0.00853554	-0.00784069	-0.0105279
-0.225024	-0.0723067	-0.0884881	-0.0781125	-0.0604642	-0.038141	-0.0230137	-0.00054648	-0.00755813	-0.00885679
0.179997	0.440401	-0.0893595	-0.0859334	-0.122885	-0.0375896	0.150584	-0.00940052	-0.014492	-0.0417582
-0.246015	-0.126625	-0.102984	-0.0734852	-0.0648051	-0.0381785	-0.0229884	-0.00054648	-0.00784247	-0.00528402
-0.305419	-0.0723477	-0.0883108	-0.0861813	-0.0590908	-0.0381607	-0.0229943	-0.00054648	-0.00784247	-0.00549514
-0.229777	-0.074766	-0.093348	-0.0781085	-0.0604623	-0.0381785	-0.0229884	-0.00054648	-0.00755724	-0.00885679
-0.253541	-0.0721054	-0.101206	-0.0861769	-0.0596348	-0.0381785	-0.0229733	-0.000305402	-0.00785506	-0.0103742
-0.324684	-0.118694	-0.111486	-0.0773673	0.0443803	-0.0381785	-0.0229756	-0.000304211	-0.00784158	-0.00695512
-0.229346	-0.108063	-0.091402	-0.0781002	-0.0590843	-0.0381785	-0.0229733	-0.000305402	-0.00756984	-0.00528402
-0.225107	-0.130814	-0.0931413	-0.078107	-0.0604659	-0.0381785	-0.0229756	-0.00054648	-0.00755813	-0.00528402
-0.248411	-0.126383	-0.0933939	-0.0780454	-0.0590872	-0.0381432	-0.0229815	-0.000304211	-0.0061744	-0.00680147
-0.253149	-0.0720645	-0.0886292	-0.0781076	-0.059812	-0.0381787	-0.0318153	0.00853554	-0.00881636	-0.00822568
-0.238596	-0.118694	-0.106996	-0.0819222	0.0886755	-0.0381787	-0.0229756	-0.000304211	-0.0057834	-0.00847257
-0.231624	-0.103874	-0.0934385	-0.0780401	-0.0594393	-0.0381787	-0.0229756	-0.000304211	-0.00578429	-0.00680147
-0.236731	-0.0869251	-0.105257	-0.0819891	0.0886647	-0.0381787	-0.0229756	-0.000304211	-0.00755724	-0.0105279
-0.252921	-0.141445	-0.134115	-0.0840101	0.0927489	-0.0381785	-0.0229884	-0.00054648	-0.00784158	-0.00695512
0.103482	0.440655	-0.0891102	-0.0781348	-0.122733	-0.0377462	0.0319971	-0.00940052	-0.0350158	-0.0368791
0.107712	0.46049	-0.101233	-0.0781424	0.0737691	-0.0378429	-0.0232122	-0.00198069	-0.00720421	-0.0500439
-0.227295	-0.0720645	-0.0931386	-0.0734174	-0.0646142	-0.0381785	-0.0229756	-0.000304211	-0.00645874	-0.0103742
-0.312086	-0.0756558	-0.131454	-0.0819817	0.0418084	-0.0381785	-0.0229862	-0.000547671	-0.00784069	-0.0120453
0.0274111	-0.0893435	-0.109147	-0.0820245	0.0538886	-0.0378251	-0.0230105	-0.000304211	-0.00784158	-0.0308945
-0.225426	-0.0720645	-0.0929693	-0.0781079	-0.0656474	-0.0381703	-0.0229756	-0.000304211	-0.00716713	-0.00885679
-0.314023	-0.118694	-0.107786	-0.0819817	0.0380786	-0.0381785	-0.0229733	-0.000305402	-0.00784069	-0.00695512
-0.5375	-0.104117	-0.0965416	-0.0861845	-0.0594383	-0.0381785	-0.0229756	-0.00054648	-0.00784247	-0.00528402
-0.236817	-0.0871674	-0.10292	-0.0819868	0.089021	-0.0381875	-0.0229884	-0.00054648	-0.00784158	-0.0105279
-0.226533	-0.060877	-0.0996736	-0.0780456	-0.0646165	-0.0381901	-0.0229944	-0.00054648	-0.00645963	-0.0103742
-0.253373	-0.118694	-0.110912	-0.0900728	0.0886744	-0.0381902	-0.0229816	-0.000304211	-0.00784158	-0.00695512
-0.233851	-0.0748268	-0.102468	-0.0920867	0.0867613	-0.0381785	-0.0229756	-0.00054648	-0.00716713	-0.0111754
-0.233562	-0.0868842	-0.10187	-0.08199	0.0890199	-0.0381785	-0.0229756	-0.000304211	-0.00784069	-0.0120453
0.0761146	0.442369	-0.0890193	-0.0862191	-0.118346	-0.0378429	-0.023225	-0.00613642	-0.00688174	-0.0417582
-0.235754	-0.140575	-0.102563	-0.0819859	0.0867661	-0.0381874	-0.0229884	-0.00054648	-0.00784158	-0.00608516
-0.23313	-0.131214	-0.103171	-0.0861845	0.0738117	-0.0381785	-0.0229756	-0.000304211	-0.0078852	-0.00760261
-0.233434	-0.0756968	-0.102864	-0.0819222	0.0886647	-0.0381785	-0.0229756	-0.00054648	-0.00645785	-0.0120453
-0.22464	-0.126625	-0.0904174	-0.0861762	-0.0604662	-0.0381785	-0.0229862	-0.000547671	-0.00784158	-0.00528402
-0.2525	-0.141203	-0.115349	-0.08199	0.0888496	-0.0381785	-0.0229756	-0.000304211	-0.00784158	-0.00695512
-0.231594	-0.117824	-0.106247	-0.0900611	0.0867613	-0.0381708	-0.0229733	-0.000305402	-0.00755724	-0.00608516
0.207996	0.524035	-0.103179	-0.0820261	0.156547	-0.0377471	0.150623	-0.00939933	-0.00687626	-0.0651687
-0.225756	-0.126625	-0.0890016	-0.0781085	-0.0590834	-0.0381787	-0.0229756	-0.00054648	-0.00757073	-0.00680147
0.184582	0.442369	-0.089622	-0.0779984	-0.122878	-0.0375927	0.150569	-0.0135563	-0.0126912	-0.0417582
-0.230366	-0.126625	-0.0880241	-0.0781002	-0.0596342	-0.0381787	-0.0229862	-0.000547671	-0.00784247	-0.00680147
-0.251087	-0.104117	-0.0970601	-0.0780987	-0.0594426	-0.0381704	-0.0229862	-0.000547671	-0.00784158	-0.00528402
0.45952	0.520251	-0.102914	-0.0900934	0.140301	-0.0375519	0.149903	-0.0135563	-0.00688796	-0.0515614
-0.25339	-0.118694	-0.110912	-0.0840103	0.0886686	-0.0381785	-0.0229756	-0.000304211	-0.00755724	-0.00695512
0.077908	-0.0781711	0.374102	-0.0785054	-0.142712	-0.0377676	-0.0230105	-0.000304211	-0.00550202	-0.0235083
-0.226442	-0.074725	-0.0876304	-0.0781042	-0.0590872	-0.038141	-0.0230115	-0.000547671	-0.00755724	-0.0103742
0.207575	0.525496	-0.102573	-0.0817484	0.156194	-0.0375497	0.150569	-0.0135551	-0.00738235	-0.0651687
-0.225446	-0.103874	-0.0941064	-0.0861852	-0.0594396	-0.0381787	-0.0318153	0.00853554	-0.00716802	-0.00528402
-0.274162	-0.113696	-0.103457	-0.0801242	-0.0633726	-0.0381874	-0.0318153	0.00853554	-0.00881636	0.0186611
0.10366	0.503885	-0.0961678	-0.0801545	-0.149345	-0.0378429	-0.0320625	0.00270214	-0.00686791	0.102284
-0.224565	-0.126625	-0.0930661	-0.0781079	-0.0594633	-0.0381785	-0.0318153	0.00829327	-0.00718061	-0.00528402
-0.259325	-0.105371	-0.109271	-0.08199	0.0869943	-0.0381703	-0.0318282	0.00829327	-0.00686896	0.0164137
0.209512	0.524035	-0.101586	-0.0820659	0.156551	-0.0375919	0.150579	-0.00939933	-0.00549252	-0.0636512
1.39886	0.527684	0.477842	-0.074864	0.178986	-0.036291	0.14987	-0.0135551	-0.00701496	-0.0872189
0.208352	0.524035	-0.101574	-0.0817478	0.15638	-0.0375919	0.150579	-0.00939933	-0.0138112	-0.0651687
-0.231199	-0.0869251	-0.106905	-0.0899948	0.0888531	-0.0381874	-0.0229756	-0.000304211	-0.00578429	-0.0105279
0.0805402	-0.0744828	-0.0920762	-0.0781424	-0.0775939	-0.0378429	-0.0230046	-0.000304211	-0.00716802	-0.0217388
-0.282147	-0.0977407	-0.116223	-0.0819823	0.08665	-0.0381785	-0.0318259	0.00829208	-0.00881636	0.0291444
-0.322797	-0.141203	-0.115056	-0.0819815	0.0886691	-0.0381785	-0.0229733	-0.000305402	-0.00784069	-0.00207602
-0.253495	-0.0835157	-0.103492	-0.0780971	-0.0610124	-0.0381873	-0.0317806	0.00853435	-0.00686985	0.0229234
-0.243196	-0.083791	-0.0951064	-0.0801289	-0.0629456	-0.0381703	-0.0318153	0.00829327	-0.00686985	0.0229234
-0.278698	-0.083791	-0.130487	-0.0781085	-0.0661926	-0.0381785	-0.0317828	0.00829327	-0.00882984	0.0229234
-0.226541	-0.074766	-0.0873078	-0.0780349	-0.0604711	-0.038141	-0.0230115	-0.000547671	-0.00645963	-0.0103742
1.5194	0.510244	0.379141	0.977512	-0.238477	-0.0349814	0.131421	-0.0442808	-0.0267217	-0.0762908
0.0820576	0.442369	-0.0887576	-0.0781424	-0.118347	-0.037843	-0.023225	-0.00613642	-0.00716697	-0.0417582
0.080934	-0.074725	-0.0889156	-0.0781339	-0.0758439	-0.0378429	-0.0230152	-0.000547671	-0.00784247	-0.0217388
0.18589	0.524035	-0.102476	-0.0821307	0.156544	-0.0376354	0.150582	-0.00939933	-0.00688885	-0.0630201
0.431643	-0.0695291	-0.0879617	-0.0781424	-0.0895331	-0.0376002	-0.0237272	-0.000550052	-0.00755813	-0.0202214
-0.225099	-0.126383	-0.0889669	-0.08619	-0.0604648	-0.0381901	-0.0229816	-0.000304211	-0.00784247	-0.00528402
0.02396	0.525496	-0.109802	-0.0820246	0.110567	-0.0378429	0.150611	-0.0135551	-0.00687626	-0.0636512
0.183594	0.442115	-0.0897225	-0.0782528	-0.122331	-0.0375519	0.150567	-0.0135551	-0.0133106	-0.0417582
0.102173	-0.0840656	-0.102514	-0.0823744	0.104268	-0.037804	-0.0230046	-0.000307783	-0.00466574	-0.029377
0.183841	0.442115	-0.0893556	-0.0782438	-0.122687	-0.0375519	0.150569	-0.0135563	-0.0133106	-0.0417582
-0.252838	-0.118694	-0.110619	-0.0773673	0.0890199	-0.0381785	-0.0229756	-0.000304211	-0.00716624	-0.00695512
-0.333159	-0.141203	-0.108388	-0.0819823	0.0376813	-0.0381786	-0.0229733	-0.000305402	-0.00785328	-0.00847257
-0.225107	-0.126625	-0.089363	-0.0780996	-0.0594366	-0.0381785	-0.0229862	-0.000547671	-0.00755813	-0.00528402
-0.246721	-0.103874	-0.0876237	-0.0881371	-0.0604635	-0.0381785	-0.0229756	-0.000304211	-0.00645963	-0.00528402
0.106868	-0.0884735	-0.104223	-0.0819559	0.102575	-0.0378512	-0.0230046	-0.000304211	-0.00380983	-0.0285071
-0.311397	-0.0871674	-0.108388	-0.0920931	0.0376739	-0.0381901	-0.0229816	-0.00054648	-0.00755724	-0.0120453
-0.546294	-0.141203	-0.110559	-0.0900673	0.0886706	-0.0381785	-0.0229756	-0.000304211	-0.00784158	-0.00847257
-0.345709	-0.118694	-0.116835	-0.0819785	0.0447318	-0.0381791	-0.0229733	-0.000305402	-0.00784158	-0.00695512
0.0813071	0.442369	-0.0889634	-0.0815971	-0.118346	-0.0378429	0.150611	-0.0135551	-0.00688263	-0.0417582
0.209311	0.464392	0.476541	0.302966	0.0865039	-0.0369507	0.150584	-0.0135563	-0.0347167	-0.0665199
0.106879	0.52575	-0.102232	-0.0820246	0.161739	-0.0378429	-0.0232122	-0.00613642	-0.0075633	-0.0651687
0.0588247	-0.0723477	-0.0934944	-0.078525	-0.0772239	-0.0379008	-0.0229884	-0.00054648	-0.0063338	-0.0180728
-0.245037	-0.113688	-0.0947121	-0.0781002	-0.0625382	-0.0381786	-0.0318131	0.00853435	-0.00881725	0.0144269
-0.253392	-0.141203	-0.115353	-0.08199	0.0886676	-0.0381787	-0.0229756	-0.000304211	-0.00784069	-0.00695512
-0.280636	-0.195637	-0.11716	-0.0780369	-0.0659942	-0.0381792	-0.0317828	0.173348	-0.00548701	0.0144269
-0.251014	-0.195637	-0.130578	-0.0780401	-0.0670181	-0.0381785	-0.0317828	0.173348	-0.00743441	0.0144269
-0.258281	-0.0723203	-0.109062	-0.0781076	-0.0670169	-0.0381787	-0.0317828	0.00829327	-0.00686985	0.0229234
-0.292573	-0.432818	-0.103764	-0.0881972	-0.0661895	-0.0381786	-0.0317806	0.291574	-0.00881636	0.00051614
-0.284955	-0.455327	-0.108064	-0.0861762	-0.0661918	-0.0381786	-0.0317934	0.291574	-0.00881636	0.0186611
0.149211	-0.0929843	-0.104431	-0.0820169	0.119952	-0.0378545	-0.0318513	0.00829208	-0.00686896	0.0734831
0.0990479	-0.0720371	-0.0889254	-0.0780747	-0.0927059	-0.0378628	-0.0318407	0.00853554	-0.00548701	0.050862
-0.247382	-0.0721054	-0.0960547	-0.0781079	-0.0596319	-0.0381785	-0.0229756	-0.000304211	-0.00718061	-0.0103742
-0.230298	-0.0723477	-0.0883083	-0.0861084	-0.0604688	-0.0381785	-0.0229862	-0.000547671	-0.00645963	-0.0103742
-0.249123	-0.0723477	-0.0889178	-0.0781118	-0.0604648	-0.038141	-0.0230009	-0.00054648	-0.00784247	-0.00822568
-0.228032	-0.0723067	-0.0913461	-0.0861167	-0.0590895	-0.0381785	-0.0318282	0.00829327	-0.00647222	-0.00885679
-0.226278	-0.0606348	-0.0889153	-0.0781002	-0.0604676	-0.0381785	-0.0229733	-0.000305402	-0.00784158	-0.0103742
-0.226541	-0.0723477	-0.0924076	-0.0781131	-0.0604648	-0.0381818	-0.0229944	-0.00054648	-0.00784158	-0.0103742
-0.225735	-0.126383	-0.0926894	-0.0781085	-0.0596307	-0.0381785	-0.0229756	-0.000304211	-0.00784158	-0.00680147
-0.226495	-0.0608361	-0.0927452	-0.0781085	-0.060461	-0.0381787	-0.0229884	-0.00054648	-0.00716802	-0.0103742
-0.25123	-0.104117	-0.0937247	-0.0780392	-0.0608393	-0.0381785	-0.0318153	0.00829327	-0.00578518	-0.00313547
-0.22464	-0.0723477	-0.0925865	-0.0734174	-0.0600365	-0.0381787	-0.0229756	-0.00054648	-0.00645963	-0.00885679
-0.226627	-0.0723477	-0.0937484	-0.0780369	-0.0594383	-0.0381875	-0.0229884	-0.00054648	-0.00645874	-0.0103742
-0.255282	-0.0962522	-0.107749	-0.0861167	0.0736963	-0.0381785	-0.0318282	0.00829327	-0.00552885	0.0164137
-0.23945	-0.08375	-0.0953999	-0.0861843	-0.0619915	-0.0381787	-0.0318282	0.00829327	-0.00882895	0.0229234
-0.23985	-0.0835157	-0.0941138	-0.0780964	-0.0633685	-0.0381873	-0.0318131	0.00853435	-0.00881636	0.0229234
-0.252873	-0.083791	-0.0955008	-0.0780401	-0.0633693	-0.0381787	-0.0318153	0.00829327	-0.00743352	0.0271576
0.102806	-0.0859261	-0.0953083	-0.0735213	-0.0925005	-0.037852	-0.0318443	0.00853554	-0.00686985	0.050862
-0.274183	-0.11393	-0.0944977	-0.0734858	-0.0629411	-0.0381787	-0.0318282	0.00829327	-0.00881725	0.0186611
-0.224968	-0.126625	-0.0934149	-0.0861845	-0.0608309	-0.0381785	-0.0229884	-0.00054648	-0.00716802	-0.00528402
0.103172	-0.0835078	-0.0934972	-0.078525	-0.0935305	-0.0379117	-0.0318153	0.00853554	-0.00603474	0.050862
-0.255756	-0.083791	-0.0944193	-0.0801289	-0.0633693	-0.0381785	-0.0318282	0.00829327	-0.00686896	0.0271576
-0.288208	-0.425084	-0.11742	-0.0781047	-0.0670194	-0.0381875	-0.0317956	0.291575	-0.00686896	0.0271576
-0.242868	-0.108947	-0.106247	-0.0781076	0.0738129	-0.0381785	-0.0229884	-0.00054648	-0.0078852	-0.00760261
-0.24614	-0.0835078	-0.0953173	-0.080119	-0.0625478	-0.0381703	-0.0318131	0.00853435	-0.00881636	0.0169848
0.0761045	0.442369	-0.0900224	-0.0781341	-0.118351	-0.0378429	-0.0232228	-0.00613762	-0.00688263	-0.0417582
-0.252519	-0.141445	-0.115802	-0.089998	0.0888582	-0.0381703	-0.0229756	-0.00054648	-0.00647133	-0.00695512
0.192463	0.214537	-0.0966838	-0.0780059	-0.155255	-0.0375919	0.150567	-0.0135551	-0.00666184	0.106518
-0.224707	-0.126383	-0.0924567	-0.0800596	-0.0596379	-0.0381787	-0.0229756	-0.000304211	-0.00645963	-0.00528402
-0.543284	-0.126625	-0.102153	-0.0861836	-0.0590872	-0.0381785	-0.0229884	-0.00054648	-0.00784158	-0.00680147
-0.281322	-0.105137	-0.117532	-0.0780964	0.0828063	-0.0381873	-0.0318131	0.00853435	-0.00885998	0.0206479
-0.269075	-0.0977407	-0.108209	-0.0819222	0.0866447	-0.0381785	-0.0318153	0.00829327	-0.00548612	0.0291444
2.11164	-0.124161	0.265601	1.6445	0.0814596	-0.032368	0.179232	-0.00796512	-0.0558901	0.24363
-0.266536	-0.0835567	-0.108008	-0.0780401	-0.066189	-0.0381785	-0.0317828	0.00853554	-0.00549871	0.0271576
-0.253515	-0.083791	-0.108666	-0.0780401	-0.0656419	-0.0381785	-0.0317956	0.00829327	-0.00549871	0.0229234
-0.240218	-0.0835078	-0.0945086	-0.0781002	-0.0623361	-0.0381786	-0.0318131	0.00853435	-0.00881725	0.0229234
-0.246906	-0.0723203	-0.0993663	-0.0861852	-0.0675162	-0.0381787	-0.0318153	0.00829327	-0.00686985	0.0229234
-0.259326	-0.425147	-0.108417	-0.0780401	-0.0659942	-0.0381785	-0.0317956	0.291575	-0.00548701	0.0229234
-0.3263	-0.083758	-0.133151	-0.0781079	-0.0670227	-0.0381785	-0.0317956	0.00829327	-0.00686985	0.0134098
-0.263643	-0.083799	-0.0941359	-0.078114	-0.0619893	-0.0381902	-0.0318342	0.00829327	-0.00686985	0.0229234
0.106542	0.46049	-0.102577	-0.0862197	0.0737731	-0.0378429	-0.0232122	-0.00198069	-0.0072168	-0.0515614
0.201968	0.525496	-0.102663	-0.0819568	0.156191	-0.0377463	0.150623	-0.0135551	-0.00577686	-0.0651687
-0.290081	-0.112126	-0.116959	-0.0840078	0.0913308	-0.0381874	-0.0318282	0.00829327	-0.00686807	0.0227205
-0.255407	-0.0911871	-0.100485	-0.0780993	-0.0675187	-0.0381785	-0.0318131	0.00853435	-0.00686985	0.0186611
0.136324	-0.10668	-0.104491	-0.0819576	0.11995	-0.0378438	-0.0318443	0.00853554	-0.00548523	0.0777173
0.144591	0.534216	-0.104832	-0.0820171	0.204393	-0.0378437	-0.0318421	0.00802314	-0.00686153	0.153113
-0.349311	-0.104262	-0.12113	-0.0819906	0.0507825	-0.0381785	-0.0318153	0.00853554	-0.00881547	0.0269828
0.103277	-0.085975	-0.0904137	-0.0862114	-0.092498	-0.0378429	-0.0318421	0.00853435	-0.00686985	0.050862
0.00530078	0.237312	-0.110155	-0.0820243	0.11721	-0.0378429	0.150611	-0.0135551	-0.00716059	-0.0636512
0.208943	0.52597	0.476754	-0.0823736	0.200998	-0.0377063	0.150623	-0.00939933	-0.00439609	-0.0786098
-0.22462	-0.0720724	-0.0916992	-0.0801289	-0.0604654	-0.0381785	-0.0229756	-0.000304211	-0.00784158	-0.00885679
-0.226962	-0.126633	-0.0930618	-0.0781076	-0.0608335	-0.0381785	-0.0318282	0.00829327	-0.00716713	-0.00680147
0.107062	0.524035	-0.103326	-0.0820169	0.161558	-0.0378429	0.0319971	-0.00940052	-0.00716059	-0.0636512
0.106157	-0.0884405	-0.10135	-0.0780755	0.0987358	-0.0378438	-0.0230046	-0.000304211	-0.00582702	-0.0300245
0.107367	0.462204	-0.10306	-0.0781341	0.0734207	-0.0378429	0.150626	-0.0135563	-0.00720421	-0.0500439
-0.301614	-0.083799	-0.108012	-0.0780401	-0.0665887	-0.0381785	-0.0317956	0.00829327	-0.00548612	0.00917564
0.451676	0.239246	0.477929	-0.090243	0.193021	-0.0373961	0.149859	-0.0135551	-0.00707499	-0.0786098
0.0812432	0.442115	-0.0896779	-0.0801698	-0.118355	-0.0378553	-0.0232311	-0.00613642	-0.00688174	-0.0417582
-0.236733	-0.0756968	-0.10691	-0.0819906	0.0890229	-0.0381785	-0.0229884	-0.00054648	-0.00784069	-0.0105279
0.152684	0.661523	-0.110985	-0.0820237	0.204041	-0.037843	12.3466	-0.00607515	-0.0071597	0.155251
-0.277449	-0.083791	-0.0943634	-0.0780401	-0.0623441	-0.0381785	-0.0318153	0.00829327	-0.00548701	0.0271576
0.10249	0.493727	0.476895	-0.0843865	0.206198	-0.0378029	-0.0232228	-0.00106246	-0.00439609	-0.0786098
-0.323988	-0.141203	-0.114062	-0.0819859	0.0886714	-0.0381875	-0.0229756	-0.000304211	-0.00784158	-0.00359347
-0.254853	-0.118527	-0.108209	-0.0781079	0.0740447	-0.0381785	-0.0318153	0.00853554	-0.00692517	0.0164137
0.0771018	-0.0720645	-0.0928362	-0.0801282	-0.0772313	-0.03792	-0.0318153	0.00853554	-0.00716713	-0.0202214
0.107648	0.438109	-0.102187	-0.0840364	0.161375	-0.0378429	0.0321919	-0.00847753	-0.00716059	-0.0629405
-0.22454	-0.0606348	-0.0872666	-0.0780996	-0.0596339	-0.0381785	-0.0229733	-0.000305402	-0.00755813	-0.00885679
0.165077	0.524035	-0.108501	-0.0820252	0.161244	-0.0377463	-0.0232122	-0.00198069	-0.0133051	-0.0636512
-0.322254	-0.104463	-0.13745	-0.089996	0.0956285	-0.03819	-0.0318319	0.00829208	-0.00548523	0.0174693
0.0828465	-0.0723067	-0.0880448	-0.0801282	-0.0758432	-0.0379117	-0.0229884	-0.00054648	-0.00716802	-0.0202214
-0.26116	-0.083799	-0.103544	-0.0861753	-0.0623398	-0.0381785	-0.0318259	0.00829208	-0.00881725	0.0229234
-0.256764	-0.104455	-0.108924	-0.0900664	0.0918459	-0.0381785	-0.0318282	0.00829327	-0.00784069	0.0269828
-0.25297	-0.0835078	-0.0953148	-0.0780401	-0.0633751	-0.0381787	-0.0318153	0.00853554	-0.00645963	0.0271576
-0.280941	-0.083799	-0.108008	-0.0780369	-0.0670194	-0.0381875	-0.0317828	0.00829327	-0.00548612	0.0229234
-0.295218	-0.104463	-0.116029	-0.0819898	0.0914937	-0.0381785	-0.0318282	0.00829327	-0.00686807	0.031217
-0.239852	-0.083758	-0.0995939	-0.0781002	-0.0685492	-0.0381786	-0.0318131	0.00829208	-0.00881636	0.0229234
-0.256123	-0.118519	-0.109058	-0.0781079	0.0736911	-0.0381787	-0.0318153	0.00853554	-0.00721075	0.0164137
-0.236206	-0.0756968	-0.105261	-0.0819107	0.0890234	-0.0381875	-0.0318259	0.00829208	-0.00647133	-0.0105279
0.0432204	0.624463	-0.123808	-0.0820252	0.163331	-0.037843	-0.032052	0.00270333	-0.00686153	0.159485
0.0130128	0.523781	-0.108438	-0.0840456	0.117671	-0.0378512	-0.0232122	-0.00198069	-0.00716059	-0.0651687
0.103167	0.525804	-0.102521	-0.0901027	0.161558	-0.0378438	-0.023225	-0.00613642	-0.00687626	-0.0636512
0.10731	0.52555	-0.103233	-0.0820254	0.161554	-0.037852	-0.023225	-0.00613642	-0.00687626	-0.0636512
0.490232	0.370832	-0.102881	-0.0782495	0.0460501	-0.0369435	0.149918	-0.0135551	-0.00760603	-0.0515614
-0.224676	-0.0762946	-0.0931416	-0.0781431	-0.0594396	-0.0381131	-0.0230009	-0.000304211	-0.00784158	-0.00885679
-0.252815	-0.104254	-0.107844	-0.0819939	0.0918621	-0.038141	-0.0318407	0.00853554	-0.00716713	0.0269828
-0.257137	-0.0859948	-0.107835	-0.0801634	0.0831835	-0.0381213	-0.0230009	-0.000304211	-0.0078852	0.0249102
-0.239941	-0.0835567	-0.0943378	-0.0774489	-0.0619716	-0.0381411	-0.0318407	0.00853554	-0.00645874	0.0229234
0.081941	0.442369	-0.0932318	-0.0777834	-0.117318	-0.0377343	0.150615	-0.0135551	-0.00806317	-0.0432757
-0.225024	-0.074725	-0.0944541	-0.0781449	-0.0604711	-0.0381079	-0.0230175	-0.000547671	-0.00755813	-0.00885679
-0.228809	-0.074766	-0.092998	-0.0782221	-0.0594396	-0.0380317	-0.0230096	-0.00054648	-0.00755724	-0.00885679
0.0975869	0.519997	-0.102873	-0.0836984	0.153282	-0.0376873	0.150569	-0.0135563	-0.00738145	-0.0515614
-0.22464	-0.074766	-0.0933457	-0.0781539	-0.0594407	-0.0381161	-0.0230198	-0.00054648	-0.00755724	-0.00885679
2.44562	0.25926	-1.06213	-1.49015	-0.331061	-0.0312512	0.149216	-0.0442808	-0.0518047	-0.114978
-0.248253	-0.074725	-0.0921224	-0.0781468	-0.0590871	-0.0381046	-0.0230137	-0.00054648	-0.00757073	-0.00822568
2.42491	0.260721	-0.882905	-1.48813	-0.336179	-0.0312504	0.149203	-0.0484365	-0.0518047	-0.0762908
-0.252346	-0.104221	-0.24942	-0.0840103	0.0959971	-0.0381785	-0.0318153	0.00853554	-0.00716713	0.0269828
-0.252432	-0.104504	-0.225632	-0.0899988	0.0922224	-0.0381785	-0.0318153	0.00829327	-0.00579599	0.0269828
0.102344	0.250592	-0.159097	-0.075464	-0.150355	-0.0378429	0.0947729	0.0711161	-0.0343074	0.102121
-0.25678	-0.0886298	-0.107297	-0.0781079	0.0740675	-0.0381785	-0.0318282	0.00829327	-0.00788431	0.0249102
-0.264384	-0.104262	-0.171194	-0.0819222	0.0920516	-0.0381705	-0.0318153	0.00853554	-0.00645874	0.031217
-0.239883	-0.0722873	-0.158302	-0.0734214	-0.0621665	-0.038141	-0.0318535	0.00829327	-0.00578429	0.0227603
-0.275842	-0.105379	-0.223795	-0.0899957	0.0869966	-0.0381792	-0.0318282	0.00829327	-0.00548612	0.0164137
-0.260875	-0.0835567	-0.157634	-0.0781038	-0.0619716	-0.0381875	-0.0318153	0.00853554	-0.00784158	0.0229234
-0.231678	-0.118074	-0.107357	-0.0899948	0.0871136	-0.0381874	-0.0318153	0.00829327	-0.00645874	-0.00608516
-0.27524	-0.113938	-0.212452	-0.0781079	-0.0633751	-0.0381785	-0.0318282	0.00829327	-0.00784247	0.0186611
-0.243172	-0.425188	-0.216388	-0.0861817	-0.0673422	-0.0381902	-0.0318319	0.291574	-0.00716802	0.0227603
0.103187	0.460744	-0.10288	-0.0780441	0.0734207	-0.0378709	-0.0232122	-0.00198069	-0.00582048	-0.0500439
-0.292395	-0.0914294	-0.100485	-0.0861845	-0.0677171	-0.0381787	-0.0318153	0.00829327	-0.00717972	-0.00525938
2.1454	0.147874	0.481319	-0.073153	0.175206	-0.0354071	0.149246	-0.0135551	-0.00398364	-0.0981838
0.130327	-0.106922	-0.171198	-0.0819222	0.120325	-0.0379002	-0.0318318	0.00829327	-0.00578429	0.0777173
0.204425	0.52555	-0.102977	-0.0819863	0.156192	-0.0377824	-0.0232228	-0.00613762	-0.0350085	-0.0636512
0.0285725	0.52555	-0.109155	-0.0819939	0.110563	-0.0378791	-0.0232122	-0.00613642	-0.00716059	-0.0636512
-0.304988	-0.103882	-0.0948715	-0.0781079	-0.0608408	-0.0381785	-0.0318153	0.00853554	-0.00716802	-0.000404927
0.0289351	0.438097	-0.107444	-0.084006	0.11057	-0.0378708	-0.0230023	-0.000816616	-0.00784763	-0.0629405
0.149672	-0.418548	-0.172416	-0.0781333	0.102147	-0.0378544	-0.0318384	0.291574	-0.00691258	0.0712475
0.0763987	-0.074774	-0.210367	-0.0781076	-0.0772195	-0.0379002	-0.0229921	-0.00054648	-0.00716802	-0.0217388
0.449713	0.154405	0.523626	-0.0781345	-0.215852	-0.0375519	-0.0239197	-0.00198188	-0.0344684	-0.0567168
0.10696	-0.0862173	-0.0902387	-0.0781079	-0.0917805	-0.0379084	-0.031819	0.00829327	-0.00716802	0.050862
-0.327645	-0.0914294	-0.117153	-0.0835828	-0.0670217	-0.0381785	-0.0317828	0.00829327	-0.00686985	0.00491336
0.16471	0.145486	-0.108154	-0.0819908	0.161245	-0.037783	-0.0320648	0.00270333	-0.0350094	-0.0636512
-0.22476	-0.126633	-0.0926894	-0.0780996	-0.0594912	-0.0381785	-0.0229862	-0.000547671	-0.00784247	-0.00528402
1.72635	0.544656	-0.10322	-0.0808126	0.130567	-0.0357888	-0.0239183	-0.00191942	-0.00755071	-0.0832252
-0.00308837	0.44217	-0.0948007	-0.0800604	-0.122696	-0.0379084	-0.0231997	-0.00613642	-0.00409401	-0.0383966
-0.252923	-0.118944	-0.114996	-0.0899988	0.0885012	-0.0381785	-0.0318153	0.00829327	-0.00645785	-0.00695512
-0.250881	-0.116623	-0.46107	1.81823	-0.0903826	-0.034713	0.180591	-0.00796512	-0.0147734	0.0144269
-0.243589	-0.11393	-0.0948838	-0.0781002	-0.0625434	-0.0381785	-0.0318259	0.00829208	-0.00881725	0.0144269
-0.222943	0.510338	-0.468721	1.94648	0.176946	-0.0347117	0.201371	-0.0431804	-0.0124391	-0.0463196
1.50707	0.55257	0.677758	0.504409	0.245158	-0.0357206	0.149843	-0.0135551	-0.0188512	0.224391
0.103943	0.460744	-0.101535	-0.0781431	0.0737731	-0.0378429	-0.0232122	-0.00198069	-0.00691988	-0.0500439
0.479017	0.464646	-0.459332	-0.12351	0.087819	-0.0374801	-0.0239407	-0.00613642	1.33137	-0.0665199
0.182665	0.440655	-0.090103	-0.0781347	-0.123712	-0.0377389	-0.02321	-0.00198188	-0.00688263	-0.0417582
1.52587	0.352678	0.52434	0.0978208	-0.241536	-0.035176	0.149857	-0.0135551	-0.0248223	-0.114978
0.116145	-0.00451019	-0.129402	-0.0820246	0.138335	-0.0378429	-0.0318246	0.00829327	-0.00686242	0.104128
-0.296105	-0.083791	-0.108756	-0.0781085	-0.0661948	-0.0381785	-0.0317956	0.00829327	-0.00686985	0.00917564
0.0604425	0.503631	-0.104475	-0.0781424	-0.147819	-0.0378429	-0.0320323	0.00270333	-0.0079557	0.106518
-0.268993	-0.104455	-0.134528	-0.0773673	0.0941563	-0.0381785	-0.0317956	0.00829327	-0.00881636	0.0269828
-0.256141	-0.141445	-0.106504	-0.08199	0.0886485	-0.0381785	-0.0318153	0.00829327	-0.00881636	-0.00847257
-0.268195	-0.08375	-0.0981145	-0.0780971	-0.0618481	-0.0381791	-0.0317934	0.00829208	-0.00881636	0.0271576
0.0805301	0.440401	-0.0879261	-0.0781439	-0.117318	-0.037852	-0.0232122	-0.00198069	-0.00755708	-0.0432757
0.204781	0.235343	-0.102973	-0.0900334	0.156194	-0.0377463	-0.0232122	-0.00198069	-0.034301	-0.0636512
1.54526	0.436058	0.6221	-0.0832957	0.175374	-0.0354474	0.149872	-0.0135551	-0.0054937	-0.0981838
0.105791	0.52575	-0.103573	-0.0819576	0.161554	-0.037852	-0.023225	-0.00613642	-0.00577775	-0.0651687
0.107178	0.524035	-0.101627	-0.0820154	0.161559	-0.0378511	-0.02321	-0.00198188	-0.00755071	-0.0636512
-0.318006	-0.432818	-0.111377	-0.0801199	-0.0659913	-0.0381786	-0.0317934	0.291574	-0.00881725	0.00491336
-0.275743	-0.476032	-0.134983	-0.08199	0.0941599	-0.0381785	-0.0317956	0.291575	-0.00686896	0.0183233
-0.314163	-0.104504	-0.134528	-0.0819906	0.0943198	-0.0381785	-0.0317956	0.00829327	-0.00686807	0.0132351
-0.287826	-0.0911871	-0.103971	-0.0801159	-0.0656412	-0.0381873	-0.0317806	0.00853435	-0.00686896	0.0186611
-0.232333	-0.0747938	-0.106996	-0.0734858	0.0829264	-0.0381785	-0.0229884	-0.00054648	-0.00720986	-0.00965792
-0.23511	0.368609	-0.0934038	-0.0861891	-0.100563	-0.0381494	-0.0230137	-0.00105769	-0.00716608	-0.0296829
0.0775688	0.442115	-0.0893723	-0.0781341	-0.117922	-0.0378429	-0.02321	-0.00613762	-0.00716697	-0.0417582
0.207451	0.524035	-0.103235	-0.0820169	0.156548	-0.0377462	-0.02321	-0.00198188	-0.00717229	-0.0651687
-0.295527	-0.072086	-0.0953105	-0.0780401	-0.0633751	-0.0381785	-0.0318153	0.00853554	-0.0057434	0.0134098
-0.32447	-0.113696	-0.112324	-0.0801289	-0.0670275	-0.0381785	-0.0317828	0.00853554	-0.00881636	0.00491336
0.464998	0.35049	-0.0884085	-0.0862618	-0.144693	-0.0368595	0.14987	-0.0135551	-0.00578413	-0.0417582
-0.239399	-0.08375	-0.0939716	-0.0780392	-0.0633751	-0.0381787	-0.0318282	0.00829327	-0.00645963	0.0229234
0.0823378	-0.0720451	-0.103627	-0.0781085	-0.0971771	-0.0379084	-0.0317865	0.00853554	-0.00686985	0.050862
-0.255274	-0.104463	-0.127952	-0.0900666	0.0956247	-0.0381785	-0.0318282	0.00829327	-0.00686896	0.0269828
-0.316239	-0.0835567	-0.104456	-0.0780401	-0.0625377	-0.0381787	-0.0318153	0.00853554	-0.00549961	0.0134098
0.0981191	0.469971	-0.0970754	-0.0781079	-0.149699	-0.0379084	-0.0320266	0.00802075	-0.0068688	0.102284
0.207994	0.143772	-0.10217	0.359	0.189965	-0.0369782	0.150563	-0.00939933	-0.0320694	-0.0651687
-0.247066	-0.126383	-0.0981526	-0.0781079	-0.0590872	-0.0381705	-0.0229756	-0.000304211	-0.00784247	-0.00680147
-0.406953	-0.104262	-0.143067	-0.0819875	0.0532063	-0.0381875	-0.0317828	0.00853554	-0.00686896	0.0132351
-0.302472	-0.0914294	-0.103984	-0.0734134	-0.065638	-0.0381875	-0.0317828	0.00829327	-0.007447	0.000679171
0.476958	0.235597	-0.103221	-0.090034	0.134183	-0.037553	-0.023922	-0.00198069	-0.0336257	-0.0636512
-0.252969	-0.083791	-0.0902387	-0.0780401	-0.0630004	-0.0381785	-0.0229884	-0.00054648	-0.00645963	0.0271576
0.2412	0.532838	-0.110258	-0.0901012	0.198884	-0.0377545	-0.023225	-0.00613642	-0.0356839	0.159485
0.208686	0.503885	-0.0956353	-0.0781424	-0.155257	-0.0377545	-0.0320648	0.00270333	-0.0350275	0.102284
0.18145	0.442369	-0.0894006	-0.0780348	-0.122682	-0.0377787	-0.0231997	-0.00613642	-0.00578413	-0.0432757
0.747568	0.526224	0.673806	-0.0820258	0.545764	-0.037553	-0.023922	-0.00198069	-0.00662485	-0.0764612
1.75242	0.436312	0.47584	-0.074687	0.175373	-0.0357764	-0.023922	-0.00613642	-0.0330791	-0.136871
0.10366	-0.085934	-0.0909338	-0.078107	-0.0921482	-0.0379084	-0.031819	0.00853554	-0.00686985	0.050862
0.179014	0.444558	0.378898	-0.0862196	-0.188847	-0.0377074	-0.023225	-0.00613642	-0.034481	-0.0567168
0.181787	0.440655	-0.0882763	-0.0862206	-0.123711	-0.0377553	-0.0232122	-0.00198069	-0.0356894	-0.0432757
2.07142	0.436058	0.698406	-0.07476	0.175373	-0.0352018	-0.0238502	-0.00613642	-0.0048397	-0.136871
0.176781	0.442369	-0.0884888	-0.0862157	-0.122687	-0.0376907	-0.0232228	-0.00613762	-0.00795604	-0.0432757
-0.239121	-0.0795559	-0.101219	-0.0780955	0.0738121	-0.0381875	-0.0229862	-0.000547671	-0.00788431	-0.0111754
2.05815	0.577035	0.66474	-0.0812206	0.606046	-0.0357693	-0.0239348	-0.00607634	-0.00549459	-0.0981838
0.107581	0.518282	-0.102058	-0.0862158	0.149797	-0.0378805	-0.0231869	-0.00198069	-0.00787777	-0.0500439
0.208732	0.462204	-0.103013	-0.0780743	0.0680577	-0.0377063	-0.0232122	-0.00613642	-0.00582137	-0.0500439
-0.254507	-0.0869251	-0.115659	-0.0819906	0.0890199	-0.0381787	-0.0229756	-0.000304211	-0.00784158	-0.0120453
0.0815888	0.442115	-0.0883346	-0.0780738	-0.117324	-0.037843	-0.023225	-0.00613642	-0.00578413	-0.0417582
0.0801946	-0.074733	-0.0887936	-0.0781109	-0.0762003	-0.0378709	-0.0230174	-0.00054648	-0.00716713	-0.0217388
0.0850656	-0.0793546	-0.100469	-0.0780441	0.0896223	-0.0378709	-0.0230046	-0.000304211	-0.00650147	-0.0263585
0.107579	-0.0895857	-0.10292	-0.0819939	0.104834	-0.0378791	-0.0230174	-0.00054648	-0.00784158	-0.029377
-0.292913	-0.104504	-0.135634	-0.0819906	0.0943198	-0.0381787	-0.0317956	0.00829327	-0.00686807	0.0269828
-0.22476	-0.126625	-0.0930898	-0.0780369	-0.0594358	-0.0381874	-0.0229884	-0.00054648	-0.00476951	-0.00528402
-0.237135	-0.0904866	-0.106908	-0.0840103	0.0867613	-0.0381703	-0.0229884	-0.00054648	-0.00784158	-0.00965792
0.0797258	-0.0745237	-0.0922294	-0.0734437	-0.0761938	-0.0378429	-0.0230023	-0.000305402	-0.00578518	-0.0217388
-0.230226	-0.103874	-0.0924567	-0.0861813	-0.0594396	-0.0381874	-0.0229756	-0.000304211	-0.00755724	-0.00528402
0.461805	0.523781	-0.101529	-0.0820261	0.148571	-0.0375928	-0.023922	-0.00198069	-0.0139912	-0.0636512
0.0266698	0.523781	-0.102827	-0.0820215	0.161911	-0.0378158	-0.0232159	-0.00198188	-0.00688885	-0.0602896
0.478899	0.14762	0.478641	-0.0817464	0.175208	-0.037442	0.149859	-0.0135551	-0.00683401	-0.0786098
0.0817204	0.440401	-0.0876803	-0.0780747	-0.118351	-0.0378429	-0.0232122	-0.00198069	-0.00578324	-0.0417582
0.435159	0.143718	-0.101674	-0.0820251	0.148219	-0.0375519	-0.023922	-0.00198069	-0.00687626	-0.0615027
-0.252172	-0.131456	-0.114053	-0.0781079	0.07416	-0.0381785	-0.0229884	-0.00054648	-0.0078852	-0.00608516
2.07721	-0.0947208	0.514905	-0.0726667	0.548969	-0.0357881	0.150125	-0.00772285	-0.00495251	-0.0909255
0.0147376	0.52575	-0.109806	-0.0820171	0.117671	-0.0378437	-0.0232228	-0.00613762	-0.00754981	-0.0636512
-0.235436	-0.0720645	-0.0913504	-0.0781002	-0.0594378	-0.0381785	-0.0229733	-0.000305402	-0.00784247	-0.0103742
0.107579	-0.0895857	-0.102264	-0.0819914	0.104834	-0.0378797	-0.0230174	-0.00054648	-0.00784158	-0.029377
0.158532	0.523781	-0.108895	-0.0840463	0.16084	-0.0377082	-0.0232122	-0.00198069	-0.0133051	-0.0651687
1.72703	0.569568	0.62304	-0.0639446	0.166876	-0.0356234	0.14987	-0.00933925	-0.00689022	-0.0845764
0.479219	0.239246	0.620907	-0.0904502	0.178983	-0.0375519	-0.0239348	-0.00613642	-0.00518606	-0.0786098
0.478542	0.527938	0.62234	-0.0820304	0.175374	-0.0375353	-0.0239348	-0.00613642	-0.0127577	-0.0786098
0.490916	0.436312	0.476236	-0.0820175	0.175374	-0.037013	-0.0239326	-0.00613762	-0.00632792	-0.0801272
0.378075	0.434598	0.477924	-0.0819617	0.193375	-0.0375177	-0.0239279	-0.00198069	-0.00495767	-0.0737307
0.0716537	0.440655	-0.0892511	-0.0734437	-0.116964	-0.0378429	-0.02321	-0.00198188	-0.00617335	-0.0432757
1.79469	0.434344	0.621862	-0.07476	0.178991	-0.0352007	-0.0239295	-0.00198069	-0.0048397	-0.0981838
-0.254507	-0.141445	-0.115141	-0.0899948	0.0890239	-0.0381792	-0.0229884	-0.00054648	-0.00645874	-0.00847257
0.101354	0.52575	-0.102358	-0.0819568	0.161556	-0.037843	-0.023225	-0.00613642	-0.00577775	-0.0651687
-0.224293	-0.074725	-0.0930449	-0.086176	-0.0594357	-0.0381704	-0.0229862	-0.000547671	-0.00784158	-0.00885679
0.46027	0.141585	0.577386	-0.0784923	-0.230213	-0.0375519	0.149914	-0.00939933	-0.00440158	0.147166
-0.252115	-0.0720371	-0.0953925	-0.086176	-0.0629961	-0.0381703	-0.0229733	-0.000305402	-0.00784158	0.0271576
0.181509	0.152217	-0.0876202	-0.0860733	-0.123706	-0.0375919	0.150582	-0.00940052	-0.0120167	-0.0432757
-0.247295	-0.0723477	-0.101983	-0.0801206	-0.0604652	-0.0381703	-0.0229862	-0.000547671	-0.00784247	-0.00885679
-0.268403	-0.104455	-0.108237	-0.08199	0.0922195	-0.0381785	-0.0318282	0.00829327	-0.00784158	0.031217
0.152964	0.581766	-0.110467	-0.0819485	0.150117	-0.0378429	-0.0232228	-0.00613762	-0.0064522	0.122832
1.35886	0.491941	0.38052	-0.0687158	-0.211215	-0.0362923	0.149868	-0.00933806	-0.00572837	-0.0838731
0.181911	0.152217	-0.0897156	-0.0801634	-0.122331	-0.0377463	0.150623	-0.00939933	-0.00689523	-0.0432757
0.473436	0.526224	0.476943	-0.0820159	0.175207	-0.0375332	0.0312814	-0.00940052	-0.00740312	-0.0786098
-0.316668	-0.0913566	-0.106247	-0.0819953	0.0890239	-0.0381432	-0.0229943	-0.00054648	-0.00755635	-0.00564879
0.102602	-0.0245755	-0.10181	-0.0820163	0.120032	-0.0378429	-0.0230023	-0.000305402	-0.00716059	-0.0406024
-0.241744	-0.0813757	-0.10705	-0.0781085	0.0738094	-0.0381785	-0.0229884	-0.00054648	-0.00788431	-0.00965792
0.446581	0.442843	0.523539	-0.0785533	-0.211206	-0.0375538	-0.0239197	-0.00198188	-0.00578442	-0.0567168
-0.25319	0.0955826	-0.471587	1.90857	-0.146048	-0.0347133	0.214083	-0.0484365	-0.0194012	0.0741823
-0.5798	-0.453515	-0.143939	-0.0854446	0.0946761	-0.0381785	-0.0317956	0.291575	-0.00686896	0.0183233
-0.36499	-0.453515	-0.153815	-0.0819776	0.0478073	-0.0381873	-0.0318259	0.291574	-0.00881547	0.0225575
-0.318816	-0.238843	-0.142251	-0.0819875	0.0945059	-0.0381792	-0.0317828	0.173348	-0.00686896	0.0225575
-0.256225	-0.432818	-0.215627	-0.0815542	-0.0685492	-0.0381786	-0.0318259	0.291574	-0.00686985	0.0184981
-0.264514	-0.455327	-0.225738	-0.0861769	-0.0675187	-0.0381787	-0.0318131	0.291574	-0.00686985	0.0142639
-0.286711	-0.216342	-0.141864	-0.0819875	0.0954608	-0.0381874	-0.0318153	0.173348	-0.00881636	0.0225575
-0.300352	-0.455327	-0.10894	-0.0801289	-0.0677108	-0.0381785	-0.0318153	0.291575	-0.00881725	0.00051614
-0.261208	-0.0911871	-0.10251	-0.0861769	-0.062543	-0.0381785	-0.0318131	0.00853435	-0.00882895	0.0144269
-0.260959	-0.083758	-0.0945086	-0.0780996	-0.0619924	-0.0381785	-0.0318259	0.00829208	-0.00686985	0.0271576
0.128698	-0.092742	-0.105416	-0.0819908	0.118602	-0.037888	-0.0318118	0.00853554	-0.00686896	0.0734831
-0.274162	-0.113696	-0.0943634	-0.0781079	-0.0623441	-0.0381785	-0.0318153	0.00853554	-0.00881725	0.0186611
-0.251393	-0.0757075	-0.463539	1.8901	-0.0892105	-0.034713	0.207169	-0.0429079	-0.011026	0.0227603
0.0772026	0.41837	-0.0975052	-0.0862114	-0.1492	-0.0378429	-0.0318224	0.00777729	-0.00686791	0.100146
-0.252382	-0.0974985	-0.10801	-0.0734174	0.0828096	-0.0381787	-0.0318153	0.00853554	-0.00747714	0.0249102
0.0827399	-0.0723283	-0.167586	-0.0861853	-0.0957971	-0.0378913	-0.031821	0.00829327	-0.00686896	0.050862
-0.274805	-0.218146	-0.180305	-0.0800659	-0.0661948	-0.0381901	-0.0317888	0.173348	-0.00549961	0.0142639
-0.385973	-0.476032	-0.272679	-0.0819107	0.053611	-0.0381873	-0.0317934	0.291574	-0.00548523	0.0183233
-0.576569	-0.476024	-0.2296	-0.0819823	0.0946794	-0.0381785	-0.0317934	0.291574	-0.00882895	0.0183233
-0.306197	-0.476032	-0.197726	-0.0819875	0.0943295	-0.0381874	-0.0317956	0.291575	-0.00686896	0.0225575
3.90166	-0.115698	0.0934127	-0.0993345	0.133279	-0.0333993	-0.0324324	0.00853435	0.82597	0.245703
-0.264514	-0.425188	-0.163546	-0.0781085	-0.0675124	-0.0381787	-0.0318282	0.291575	-0.00686985	0.0227603
0.0509322	-0.106672	-0.115917	-0.0840149	0.0788393	-0.0378709	-0.0318443	0.00853554	-0.00686896	0.0734831
-0.382612	-0.112126	-0.128536	-0.08199	0.0440762	-0.0381785	-0.0318282	0.00829327	-0.00881636	0.0227205
-0.231519	-0.0868842	-0.107052	-0.084011	0.0890209	-0.0381785	-0.0318153	0.00853554	-0.00716624	-0.0105279
0.487475	0.436312	0.476895	-0.0817477	0.175374	-0.0368587	0.14987	-0.0135551	-0.0068349	-0.0786098
0.106839	0.17402	-0.102005	-0.0781424	0.0734172	-0.0378429	-0.023225	-0.00613642	-0.00720421	-0.0500439
0.534319	0.58963	0.532253	-0.0818885	0.211578	-0.0368587	0.14987	-0.0134938	-0.00502112	0.200133
0.0847454	0.524035	-0.102934	-0.0820237	0.161504	-0.037843	-0.0232122	-0.00198069	-0.00716059	-0.0615027
-0.243202	-0.0720781	-0.0953105	-0.0780286	-0.0623399	-0.0381873	-0.0318131	0.00853435	-0.00548612	0.0229234
-0.566176	-0.200468	-0.136494	-0.0734852	0.0781787	-0.0381703	-0.0318153	0.173348	-0.00885909	0.0164137
-0.271946	-0.425147	-0.108607	-0.0734852	-0.0656368	-0.0381787	-0.0317956	0.291575	-0.00686985	0.0271576
-0.39203	-0.216342	-0.150897	-0.0773735	0.0532092	-0.038182	-0.0317888	0.173348	-0.00881636	0.0225575
-0.304984	-0.113938	-0.11712	-0.0734858	-0.0670252	-0.0381703	-0.0317956	0.00829327	-0.00881725	0.00051614
-0.323928	-0.187966	-0.104078	-0.0780369	-0.0670227	-0.0381792	-0.0317828	0.173348	-0.00548612	0.00323708
-0.312027	-0.195637	-0.117358	-0.0781047	-0.0659939	-0.0381875	-0.0317828	0.173348	-0.00881636	0.00051614
-0.310394	-0.432818	-0.117217	-0.0734142	-0.0670217	-0.0381874	-0.0317828	0.291575	-0.00743441	0.00051614
-0.608918	-0.437649	-0.166242	-0.0734174	0.0765257	-0.0381787	-0.0317828	0.291575	-0.00747714	0.00266599
-0.584317	-0.218146	-0.115667	-0.075497	-0.0656437	-0.0381785	-0.0317806	0.173347	-0.00688245	0.0184981
-0.316567	-0.425188	-0.117206	-0.0734875	-0.0661866	-0.0381989	-0.0318016	0.291575	-0.00882984	0.0134098
-0.305482	-0.113938	-0.108075	-0.0780401	-0.0670181	-0.0381785	-0.0317956	0.00829327	-0.00548701	0.00051614
-0.309994	-0.432818	-0.117302	-0.0881925	-0.0656425	-0.0381875	-0.0317934	0.291574	-0.00881725	0.00051614
-0.317602	-0.0911871	-0.112467	-0.0734082	-0.0661852	-0.0381785	-0.0317806	0.00853435	-0.007447	0.00491336
-0.24278	-0.0723283	-0.093159	-0.0732341	-0.06254	-0.0379486	0.213551	0.072489	-0.00737594	0.0229234
0.0976897	0.467676	-0.471693	1.89007	-0.176204	-0.0344544	0.201411	-0.0134938	0.0175586	0.102121
0.0976897	0.467676	-0.471693	1.89007	-0.176204	-0.0344544	0.201411	-0.0134938	0.0175586	0.102121
0.122947	0.568237	-0.136563	-0.0821643	0.207055	-0.03769	0.213386	0.0711173	-0.0343831	0.14915
-0.326281	-0.113696	-0.111431	-0.0780401	-0.0670192	-0.0381705	-0.0317828	0.00853554	-0.00548701	0.00491336
-0.323248	-0.476024	-0.139085	-0.0773673	0.0943267	-0.0381705	-0.0317956	0.291575	-0.00881636	0.00473862
-0.415731	-0.476032	-0.151521	-0.0773679	0.0531468	-0.0381703	-0.0317828	0.291575	-0.00881636	0.00457559
-0.249209	-0.0835078	-0.0960462	-0.0750993	-0.0630026	-0.0381141	-0.0230009	-0.000304211	-0.00826939	0.0229234
-0.285156	-0.44574	-0.138644	-0.0819107	0.0943241	-0.0381873	-0.0317806	0.291574	-0.0057434	0.0268198
-0.603023	-0.113696	-0.225906	-0.0734769	-0.0685467	-0.0381786	-0.0318131	0.00853435	-0.00881636	0.00475033
-0.598948	-0.455327	-0.115206	-0.0734769	-0.0670157	-0.0381703	-0.0317934	0.291574	-0.00686985	0.000679171
-0.319841	-0.127888	-0.140412	-0.0772986	0.0907783	-0.0381787	-0.0318153	0.00829327	-0.00743352	0.00690018
-0.596933	-0.209587	-0.157092	-0.0773679	0.0894812	-0.0381785	-0.0317828	0.173348	-0.00881636	0.00266599
-0.257396	-0.0929843	-0.107481	-0.0773944	0.0913313	-0.0381222	-0.0318513	0.00829208	-0.00881547	0.0269828
-0.323142	-0.425147	-0.107513	-0.073482	-0.0670227	-0.0381874	-0.0317828	0.291575	-0.00881725	0.0134098
-0.285195	-0.222976	-0.13864	-0.0734174	0.0765202	-0.0381703	-0.0317828	0.173348	-0.00747625	0.0162507
-0.294199	-0.432818	-0.108471	-0.0781085	-0.0661935	-0.0381787	-0.0317828	0.291575	-0.00686985	0.00051614
-0.61197	-0.455319	-0.117351	-0.0734174	-0.0670156	-0.0381787	-0.0317956	0.291575	-0.00548701	0.00491336
-0.325951	-0.425139	-0.11695	-0.0781076	-0.0670181	-0.0381785	-0.0317956	0.291575	-0.00686896	0.0132468
-0.31128	-0.476024	-0.134931	-0.0773679	0.0943187	-0.0381785	-0.0317956	0.291575	-0.00881636	0.00457559
-0.269005	0.113957	-0.501105	1.82227	0.0117306	-0.0347133	0.214083	-0.0442808	-0.0192901	0.0761691
-0.310753	-0.113696	-0.162496	-0.0780401	-0.0677111	-0.0381785	-0.0318153	0.00853554	-0.00549961	0.00491336
-0.311752	-0.455327	-0.106858	-0.0835144	-0.067023	-0.0381785	-0.0317956	0.291575	-0.00743352	0.00475033
-0.265446	-0.218042	-0.171133	-0.0734852	-0.068545	-0.0381787	-0.0318153	0.173348	-0.00686896	0.0142639
-0.3064	-0.111892	-0.202765	-0.0773679	0.0959759	-0.0381785	-0.0318153	0.00853554	-0.00882806	0.00457559
-0.284743	-0.083758	-0.217815	-0.0780996	-0.067167	-0.0381786	-0.0318131	0.00829208	-0.00686985	0.00901261
-0.389529	-0.238843	-0.145954	-0.077359	0.0465064	-0.0381785	-0.0317806	0.173347	-0.00882895	0.00457559
-0.317534	-0.209587	-0.134373	-0.0734843	0.0856401	-0.0381787	-0.0317828	0.173348	-0.00885998	0.00266599
-0.318928	-0.45342	-0.204107	-0.0920838	0.095973	-0.0381792	-0.0318282	0.291575	-0.00881547	0.00880978
0.452593	0.444612	0.380257	-0.0728491	-0.215851	-0.0375519	-0.0239326	-0.00613762	-0.00495235	-0.0567168
-0.292919	-0.455327	-0.102852	-0.0781079	-0.0661878	-0.0381785	-0.0317828	0.291575	-0.00881725	0.00051614
0.0816454	0.442369	-0.0878663	-0.0735121	-0.116968	-0.0378429	-0.0232228	-0.00613762	-0.00688174	-0.0417582
-0.224588	-0.072211	-0.0886055	-0.0780996	-0.0604665	-0.0381785	-0.0229862	-0.000547671	-0.00716802	-0.00885679
-0.614497	-0.113696	-0.112506	-0.0835813	-0.0670194	-0.0381787	-0.0317828	0.00853554	-0.00881725	0.00491336
-0.308947	-0.187966	-0.112526	-0.0754369	-0.0661852	-0.0381787	-0.0317828	0.173348	-0.00743352	0.00901261
-0.237571	-0.0860632	-0.10181	-0.0819914	0.0871172	-0.0381581	-0.0318407	0.00853554	-0.00716713	-0.0111754
-0.286205	-0.083453	-0.0917622	-0.0800521	-0.0623436	-0.0381785	-0.0318131	0.00853435	-0.00578429	0.00917564
0.105383	-0.0910186	-0.101976	-0.0819875	0.104109	-0.0379288	-0.0318153	0.00853554	-0.00716713	-0.0308945
0.0930704	-0.0722873	-0.0895683	-0.0819796	-0.0931556	-0.0379084	-0.0318318	0.00829327	-0.0063338	0.0550962
-0.273775	-0.118769	-0.103772	-0.0780401	0.0740474	-0.0381785	-0.0318282	0.00829327	-0.00578702	0.0164137
-0.314289	-0.425188	-0.103361	-0.0734858	-0.067023	-0.0381785	-0.0317956	0.291575	-0.00686985	0.0134098
0.115379	-0.112134	-0.103562	-0.092087	0.119791	-0.03792	-0.0318282	0.00829327	-0.00686896	0.0692209
-0.289146	-0.083799	-0.0902405	-0.0734858	-0.0625365	-0.0381703	-0.0318282	0.00829327	-0.00688155	0.00917564
-0.224959	-0.060885	-0.0880423	-0.0734142	-0.0590871	-0.0381874	-0.0229884	-0.00054648	-0.00578518	-0.00885679
-0.308823	-0.0835567	-0.103417	-0.0780392	-0.0656419	-0.0381785	-0.0317828	0.00853554	-0.00549961	0.0134098
-0.231228	-0.0911143	-0.100657	-0.0819222	0.0890239	-0.0381785	-0.0229756	-0.000304211	-0.00645874	-0.0105279
0.0130026	0.525496	-0.108231	-0.0854792	0.117274	-0.037843	-0.023225	-0.00613642	-0.00687626	-0.0651687
-0.285857	-0.072086	-0.0958381	-0.0734858	-0.0675187	-0.0381785	-0.0318153	0.00853554	-0.00686985	0.00917564
-0.295916	-0.0835567	-0.105283	-0.078107	-0.0677072	-0.0381785	-0.0318153	0.00853554	-0.00686896	0.00917564
-0.225791	-0.0607403	-0.0886486	-0.0781085	-0.0604705	-0.0381787	-0.0318153	0.00829327	-0.00716713	-0.00885679
-0.225005	-0.0745317	-0.0882407	-0.073485	-0.0594396	-0.0381785	-0.0229756	-0.000304211	-0.00784247	-0.00885679
0.107241	-0.0886828	-0.1016	-0.0820163	0.102927	-0.0378429	-0.0230152	-0.000547671	-0.00717972	-0.0285071
-0.292083	-0.104221	-0.138918	-0.0772912	0.09451	-0.0381785	-0.0317806	0.00853435	-0.00548612	0.0269828
0.499266	0.503939	-0.104651	-0.0801636	-0.176095	-0.0375928	0.21321	0.0669003	-0.00688139	0.102284
-0.615847	-0.134539	-0.139434	-0.0773673	0.0943198	-0.0381785	-0.0317828	0.00829327	-0.00881547	0.00897281
-0.231472	-0.0720724	-0.0891529	-0.073476	-0.0594378	-0.0381786	-0.0229733	-0.000305402	-0.00688279	-0.0103742
-0.347993	-0.141211	-0.121518	-0.077288	0.0443877	-0.0381793	-0.0318131	0.00853435	-0.00645785	-0.00847257
-0.305284	-0.0960179	-0.136156	-0.0734775	0.0778256	-0.0381785	-0.0318131	0.00853435	-0.00691169	0.00266599
-0.304172	-0.0723557	-0.0932212	-0.0755055	-0.064614	-0.0381787	-0.0229884	-0.00054648	-0.00716713	-0.00397769
-0.297695	-0.083799	-0.0951004	-0.0755062	-0.0633751	-0.0381785	-0.0318282	0.00829327	-0.00686985	0.0134098
-0.311423	-0.0835567	-0.104019	-0.0734174	-0.0670169	-0.0381785	-0.0317828	0.00853554	-0.00548612	0.00323708
-0.23422	-0.0721134	-0.0875029	-0.0855811	-0.0596396	-0.0381785	-0.0229733	-0.000305402	-0.00718061	-0.00885679
-0.313463	-0.0885888	-0.129932	-0.0781079	0.0765215	-0.0381785	-0.0317956	0.00829327	-0.00691258	0.0111625
-0.297462	-0.455319	-0.10429	-0.0780401	-0.0670194	-0.0381785	-0.0317828	0.291575	-0.00743352	0.000679171
-0.310555	-0.09275	-0.104221	-0.084011	0.0916795	-0.0381785	-0.0318153	0.00853554	-0.00688155	0.0174693
-0.239073	-0.108947	-0.1016	-0.073476	0.0738081	-0.0381785	-0.0229862	-0.000547671	-0.00721075	-0.00760261
-0.239073	-0.108947	-0.10181	-0.073476	0.0738081	-0.0381785	-0.0229862	-0.000547671	-0.00721075	-0.00760261
-0.289739	-0.0835567	-0.0958381	-0.0734766	-0.0677115	-0.0381785	-0.0318131	0.00853435	-0.00688155	0.00917564
-0.306471	-0.104463	-0.112669	-0.0773671	0.0913346	-0.0381785	-0.0318282	0.00829327	-0.00881547	0.0132351
0.0898671	-0.083799	-0.0951004	-0.0734843	-0.0926964	-0.03792	-0.0318282	0.00829327	-0.00688155	0.0550962
-0.325896	-0.0835567	-0.110767	-0.0754979	-0.0661942	-0.0381785	-0.0317806	0.00853435	-0.00686896	0.0134098
-0.285004	-0.083799	-0.0955756	-0.0734858	-0.0677193	-0.0381785	-0.0318282	0.00829327	-0.00686985	0.00917564
-0.256593	-0.0769033	-0.110037	-0.0734091	0.0734397	-0.0381785	-0.0318131	0.00853435	-0.00582791	-0.0111754
-0.226861	-0.0762537	-0.0875721	-0.0781118	-0.0604648	-0.0381494	-0.0230009	-0.000304211	-0.00688368	-0.0103742
-0.296722	-0.0835567	-0.0930986	-0.0754294	-0.0633698	-0.0381785	-0.0318131	0.00853435	-0.00548612	0.00917564
-0.309655	-0.104125	-0.0891627	-0.0734165	-0.0598082	-0.0381785	-0.0229884	-0.00054648	-0.00578429	-0.000404927
1.35933	0.442589	0.525489	-0.0692016	-0.215851	-0.036446	0.0312851	-0.00939933	-0.0322513	-0.0838731
-0.297631	-0.083799	-0.102017	-0.0781085	-0.0661948	-0.0381787	-0.0317956	0.00829327	-0.00881725	0.00917564
-0.24089	-0.0771785	-0.102615	-0.0861136	0.0738155	-0.0381874	-0.0229884	-0.00054648	-0.00650236	-0.00965792
-0.256225	-0.113938	-0.0893761	-0.0800521	-0.0633685	-0.0381785	-0.0318259	0.00829208	-0.00548612	0.0186611
1.58961	0.351018	0.379813	-0.0685756	-0.211757	-0.0354518	0.14987	-0.00939933	-0.00684128	-0.0762908
-0.285492	-0.083758	-0.0957858	-0.0861769	-0.0685456	-0.0381786	-0.0318259	0.00829208	-0.00686985	0.00917564
-0.303564	-0.0835567	-0.0965045	-0.0781054	-0.0675223	-0.0381874	-0.0318153	0.00853554	-0.00686985	0.0134098
-0.224208	-0.0720724	-0.0892447	-0.0781038	-0.0596341	-0.0381792	-0.0318153	0.00853554	-0.00717972	-0.00885679
1.11134	0.552624	0.787498	-0.0465684	0.614714	7.45173	0.211321	0.0669003	-0.00683366	0.218452
-0.254249	-0.0869251	-0.102354	-0.0773664	0.0886685	-0.0381703	-0.0229756	-0.000304211	-0.00784158	-0.0105279
-0.239818	-0.083758	-0.0890706	-0.0734858	-0.0633618	-0.0381787	-0.0318282	0.00829327	-0.00716713	0.0229234
-0.225013	-0.0606427	-0.0880466	-0.0734852	-0.0604683	-0.0381785	-0.0229756	-0.000304211	-0.00716713	-0.00885679
-0.0784584	-0.0912529	-0.0892841	-0.0238505	0.099115	8.1747	-0.0132169	-0.00054648	-0.0068819	-0.029377
0.0800714	-0.0692539	-0.0875283	-0.0735121	-0.0772219	-0.0378511	-0.0230023	-0.000308974	-0.00688368	-0.0217388
-0.297762	-0.083799	-0.100369	-0.073482	-0.0677135	-0.0381874	-0.0318282	0.00829327	-0.00686985	0.0134098
-0.295128	-0.425035	-0.10398	-0.0754377	-0.0659953	-0.0381785	-0.0317956	0.291575	-0.00548701	0.00917564
0.435912	0.440709	-0.0905122	-0.0734517	-0.131681	-0.0375519	0.149914	-0.00939933	-0.00549979	-0.0432757
0.0805317	-0.0721134	-0.0883997	-0.0734214	-0.0763877	-0.0378791	-0.0230046	-0.000304211	-0.00578518	-0.0217388
-0.311399	-0.0869251	-0.107916	-0.0772964	0.0380752	-0.0381875	-0.0229756	-0.000304211	-0.00617351	-0.0120453
0.0806155	-0.0744908	-0.0867592	-0.0738989	-0.0758432	-0.0379172	-0.0229792	-0.000304211	-0.0063338	-0.0217388
-0.337037	-0.453523	-0.138626	-0.0819868	0.0941074	-0.0381874	-0.0317956	0.291575	-0.00881636	0.00897281
-0.253725	-0.0879882	-0.0944418	-0.0780987	-0.0623436	-0.0381785	-0.0318259	0.00829208	-0.00881725	0.0271576
-0.289958	-0.083412	-0.100485	-0.0775134	-0.0675187	-0.0381785	-0.0318153	0.00853554	-0.00686985	0.00917564
0.0801344	-0.074774	-0.0880423	-0.0866016	-0.0758443	-0.03792	-0.0229884	-0.00054648	-0.0063464	-0.0217388
-0.289718	-0.0836543	-0.0959845	-0.0734858	-0.0671699	-0.0381787	-0.0318153	0.00829327	-0.00686896	0.00917564
-0.285406	-0.083758	-0.100275	-0.0754979	-0.0685497	-0.0381785	-0.0318259	0.00829208	-0.00686985	0.00917564
-0.305594	-0.218138	-0.112513	-0.0734165	-0.0661878	-0.0381785	-0.0317828	0.173348	-0.00743441	0.00051614
-0.308896	-0.0836952	-0.107161	-0.0815535	-0.0685515	-0.0381785	-0.0318131	0.00829208	-0.00686985	0.00917564
-0.256117	-0.092783	-0.108209	-0.0854356	0.0913277	-0.0381785	-0.0318131	0.00853435	-0.00686896	0.0269828
0.00785095	-0.106881	-0.142136	-0.0777512	0.0749631	-0.0378627	-0.031821	0.00829327	-0.00465101	0.0597354
-0.298025	-0.0835157	-0.10042	-0.0780401	-0.0677072	-0.0381785	-0.0318153	0.00853554	-0.00548701	0.0134098
-0.292681	-0.0723203	-0.0958028	-0.0734766	-0.0685429	-0.0381785	-0.0318259	0.00829208	-0.00686985	0.0134098
-0.25654	-0.0976998	-0.108055	-0.0734737	0.0828115	-0.0381873	-0.0318259	0.00829208	-0.00885998	0.0249102
-0.249515	-0.0835078	-0.0944461	-0.0734858	-0.0623428	-0.0381787	-0.0318153	0.00853554	-0.00881725	0.0229234
-0.285473	-0.083758	-0.100541	-0.086182	-0.0677193	-0.0381874	-0.0318282	0.00829327	-0.00686896	0.00917564
-0.405452	-0.104504	-0.169007	-0.0773596	0.0469018	-0.0381785	-0.0317934	0.00829208	-0.00686896	0.0174693
-0.598527	-0.218138	-0.102898	-0.0780309	-0.0661919	-0.0381785	-0.0317806	0.173347	-0.00548612	0.00051614
0.0785279	-0.0999168	-0.129934	-0.0773332	0.117933	-0.0378627	-0.0318081	0.00853554	-0.00548523	0.061897
-0.318414	-0.0914214	-0.112824	-0.081494	-0.0670194	-0.0381785	-0.0317956	0.00829327	-0.00548701	0.000679171
-0.311395	-0.11393	-0.111163	-0.0734852	-0.0670227	-0.0381787	-0.0317828	0.00829327	-0.00881636	0.000679171
-0.31226	-0.0914214	-0.112824	-0.0815593	-0.0659942	-0.0381874	-0.0317828	0.00829327	-0.00881636	0.00491336
-0.270129	-0.0886298	-0.104277	-0.073476	0.0736955	-0.0381785	-0.0318259	0.00829208	-0.00720986	0.0291444
-0.315143	-0.083791	-0.112376	-0.0734852	-0.0659978	-0.0381785	-0.0317956	0.00829327	-0.00686896	0.0134098
-0.32321	-0.0836873	-0.108816	-0.0780996	-0.0661878	-0.0381785	-0.0317934	0.00829208	-0.00688155	0.00323708
-0.29427	-0.083791	-0.107741	-0.0734852	-0.067521	-0.0381785	-0.0318282	0.00829327	-0.00881725	0.00917564
-0.311769	-0.209579	-0.13729	-0.0780993	0.0856371	-0.0381786	-0.0317806	0.173347	-0.00885998	0.00250296
-0.298258	-0.104221	-0.13044	-0.0854446	0.0954572	-0.0381785	-0.0318153	0.00853554	-0.00686896	0.0132351
-0.252367	-0.0977407	-0.103942	-0.0773673	0.0870258	-0.0381787	-0.0318282	0.00829327	-0.00716624	0.0249102
0.183438	0.350798	-0.0899016	-0.0758811	-0.123712	-0.0377462	-0.0232228	-0.00613762	-0.0327979	-0.0417582
0.183838	0.440655	-0.0877185	-0.07808	-0.122332	-0.0377296	-0.0232122	-0.00198069	-0.00549979	-0.0417582
-0.225107	-0.126625	-0.0887902	-0.0734174	-0.0604585	-0.0381785	-0.0229884	-0.00054648	-0.00645874	-0.00528402
-0.254575	-0.0605938	-0.0959732	-0.073485	-0.0596355	-0.0381703	-0.0229756	-0.000304211	-0.00755813	-0.00885679
-0.229119	-0.0723477	-0.0928754	-0.0734852	-0.0604635	-0.0381785	-0.0229756	-0.00054648	-0.00716802	-0.00885679
-0.2698	-0.111884	-0.102561	-0.0853753	0.0918671	-0.0381785	-0.0318153	0.00853554	-0.00645785	0.0227205
-0.352039	-0.0871265	-0.111657	-0.0819107	0.0447835	-0.0381793	-0.0229862	-0.000547671	-0.00578429	-0.0105279
-0.22464	-0.0723557	-0.0931026	-0.0734775	-0.0604662	-0.0381786	-0.0229862	-0.000547671	-0.00784158	-0.00885679
-0.23208	-0.0904866	-0.105352	-0.0773673	0.0867649	-0.0381785	-0.0229884	-0.00054648	-0.00755635	-0.00965792
-0.226158	-0.0723477	-0.0887927	-0.0781079	-0.0594393	-0.0381705	-0.0229884	-0.00054648	-0.00755813	-0.0103742
-0.237609	-0.0869251	-0.102864	-0.0767722	0.0886647	-0.0381785	-0.0229756	-0.000304211	-0.00716624	-0.0120453
-0.225831	-0.0723147	-0.0989788	-0.0781054	-0.0646117	-0.0381875	-0.0229884	-0.00054648	-0.00716802	-0.00885679
-0.226158	-0.0723477	-0.0916992	-0.0754963	-0.0604652	-0.0381786	-0.0229733	-0.000547671	-0.00755724	-0.0103742
0.0820078	0.440655	-0.0887533	-0.0735198	-0.116966	-0.037843	-0.0232122	-0.00198069	-0.00784142	-0.0417582
-0.244597	-0.0835567	-0.0951897	-0.0809584	-0.0623436	-0.0381785	-0.0318131	0.00853435	-0.00784247	0.0229234
-0.304903	-0.0723477	-0.0884384	-0.0861852	-0.0594383	-0.0381785	-0.0229756	-0.00054648	-0.00716802	-0.00397769
-0.312729	-0.108947	-0.102008	-0.0861852	0.0741604	-0.0381785	-0.0318153	0.00829327	-0.00720986	-0.00272351
-0.229552	-0.0721134	-0.0935941	-0.0780971	-0.0590903	-0.0381873	-0.0229733	-0.000305402	-0.00716713	-0.00885679
-0.318602	-0.445844	-0.135182	-0.0819817	0.0941118	-0.0381786	-0.0317934	0.291574	-0.00686896	0.0132351
-0.326026	-0.083799	-0.110823	-0.0815526	-0.0670234	-0.0381786	-0.0317934	0.00829208	-0.00686985	0.0134098
-0.225537	-0.0745317	-0.0928292	-0.0734297	-0.0604648	-0.0380594	0.150765	-0.0426656	-0.00688368	-0.0103742
-0.225537	-0.0745317	-0.0928292	-0.0734297	-0.0604648	-0.0380594	0.150765	-0.0426656	-0.00688368	-0.0103742
-0.307669	-0.0886298	-0.135066	-0.073482	0.0768803	-0.0381874	-0.0317828	0.00829327	-0.00691169	0.0111625
-0.223891	-0.126383	-0.0884452	-0.0734827	-0.0596344	-0.0381793	-0.0229756	-0.000304211	-0.00755813	-0.00528402
-0.231649	-0.0771376	-0.102206	-0.0815587	0.0738129	-0.0381874	-0.0229884	-0.00054648	-0.00760086	-0.00965792
-0.225413	-0.0723067	-0.0889113	-0.0735257	-0.0604705	-0.0380965	-0.0230009	-0.00054648	-0.00755813	-0.00885679
1.94291	-0.0938918	0.474126	0.52865	0.0858459	-0.0346479	0.150063	-0.00772285	-0.0259217	-0.0513679
0.0805402	0.442424	-0.0895	-0.073452	-0.118342	-0.0378512	-0.023225	-0.00613642	-0.00409401	-0.0432757
-0.247764	-0.104117	-0.0967941	-0.0734091	-0.0594917	-0.0381703	-0.0229862	-0.000547671	-0.00645963	-0.00528402
-0.225344	-0.0721054	-0.0924835	-0.0781109	-0.0594396	-0.0381989	-0.0229816	-0.000304211	-0.00716802	-0.00885679
0.0591286	0.440709	-0.0885007	-0.0735197	-0.117321	-0.037852	-0.0232122	-0.00198069	-0.00716697	-0.0396097
0.081262	-0.0745237	-0.0925366	-0.0734953	-0.0823941	-0.0378906	-0.0230106	-0.000304211	-0.00716802	-0.0202214
-0.237739	-0.131214	-0.105525	-0.0734775	0.0738094	-0.0381785	-0.0229733	-0.000305402	-0.00788431	-0.00760261
-0.240687	-0.0835157	-0.0948938	-0.0815625	-0.0633762	-0.0381787	-0.0318153	0.00853554	-0.00881636	0.0229234
-0.297136	-0.083758	-0.0998483	-0.0734737	-0.0671621	-0.0381873	-0.0318259	0.00829208	-0.00688245	0.00917564
-0.255333	-0.113696	-0.100369	-0.0734775	-0.0677152	-0.0381785	-0.0318131	0.00853435	-0.00688155	0.0186611
-0.330278	-0.0868922	-0.134533	-0.08199	0.0927987	-0.0381787	-0.0229756	-0.000304211	-0.00716624	-0.00716623
0.13422	-0.100167	-0.128934	-0.07348	0.114451	-0.0378906	-0.0318187	0.00829208	-0.00692517	0.0714105
-0.314739	-0.113938	-0.112463	-0.0800628	-0.0656394	-0.0381989	-0.0318016	0.00829327	-0.00548612	0.00491336
-0.304986	-0.113938	-0.11247	-0.073482	-0.0670118	-0.0381874	-0.0317828	0.00829327	-0.00881636	0.00051614
-0.257259	-0.083404	-0.0921698	-0.0734858	-0.0625432	-0.0381785	-0.0318153	0.00853554	-0.00784247	0.0271576
-0.268754	-0.0975064	-0.108057	-0.0773648	0.0866447	-0.0381792	-0.0318153	0.00853554	-0.00686896	0.0291444
0.249742	0.524028	-0.109142	-0.0734445	0.0648879	-0.0377471	-0.0232228	-0.00613762	-0.00582048	0.122832
-0.298027	-0.072086	-0.100886	-0.0801282	-0.0677098	-0.0381787	-0.0318153	0.00853554	-0.00686896	0.0134098
-0.273895	-0.113688	-0.0940736	-0.0801289	-0.0630062	-0.0381785	-0.0318153	0.00853554	-0.00784158	0.0186611
-0.304165	-0.0721054	-0.0869092	-0.0755055	-0.0596344	-0.0381787	-0.0229756	-0.000304211	-0.00784247	-0.00397769
-0.228392	-0.130711	-0.088257	-0.0735204	-0.0594383	-0.0381131	-0.0230137	-0.00054648	-0.00784158	-0.00528402
-0.295611	-0.0835157	-0.100816	-0.0815535	-0.0677114	-0.0381785	-0.0318131	0.00853435	-0.00881725	0.0134098
-0.347482	-0.134393	-0.12098	-0.0773673	0.0436709	-0.0381785	-0.0318153	0.00853554	-0.00881547	0.0227205
-0.22972	-0.0746213	-0.0883954	-0.0734775	-0.0596304	-0.0381787	-0.0229733	-0.000547671	-0.00784247	-0.00885679
-0.230299	-0.104117	-0.0889646	-0.0735158	-0.0600365	-0.0381508	-0.0229884	-0.00054648	-0.00784158	-0.00680147
-0.223889	-0.129044	-0.0884515	-0.0735157	-0.0596319	-0.0381432	-0.0229756	-0.00054648	-0.00784158	-0.00528402
0.178493	0.527938	0.518739	-0.0854714	0.247953	-0.0377071	-0.0232228	-0.00613762	-0.0063414	-0.0801272
-0.247535	-0.104117	-0.0880426	-0.0735259	-0.0596319	-0.0380974	-0.0230137	-0.00054648	-0.00756984	-0.00680147
-0.229636	-0.0721054	-0.0886488	-0.0801634	-0.0604648	-0.0381141	-0.0230009	-0.000304211	-0.00784247	-0.00885679
0.0801279	0.442369	-0.0891063	-0.0815964	-0.117519	-0.0378429	-0.023225	-0.00613642	-0.00689523	-0.0432757
1.72522	-0.0929499	0.616859	0.373056	0.155335	-0.0350531	0.150062	-0.00772285	-0.0269113	-0.0522379
-0.260808	-0.08375	-0.0921723	-0.0815526	-0.0625429	-0.0381703	-0.0229862	-0.000547671	-0.00718061	0.0229234
-0.251154	-0.126625	-0.0884551	-0.0755024	-0.0590848	-0.0381875	-0.0229884	-0.00054648	-0.00784247	-0.00528402
-0.326486	-0.0886298	-0.13297	-0.0734142	0.0765242	-0.0381875	-0.0317828	0.00829327	-0.00552974	0.0153966
1.61095	-0.0877379	-0.106455	-0.0661129	-0.128168	-0.0363322	0.213385	0.0727325	-0.00752339	0.127338
-0.304984	-0.0914294	-0.104023	-0.078107	-0.0670205	-0.0381785	-0.0317956	0.00829327	-0.00881725	0.000679171
-0.596066	-0.0914294	-0.11139	-0.0734769	-0.0670196	-0.0381786	-0.0317806	0.00829208	-0.00881725	0.000679171
-0.26121	-0.113688	-0.103754	-0.0861762	-0.0625365	-0.0381787	-0.0318131	0.00853435	-0.00881636	0.0144269
0.0909111	-0.11393	-0.0951004	-0.0755024	-0.0927011	-0.0379288	-0.0318282	0.00829327	-0.00686896	0.0465997
-0.302252	-0.083799	-0.0958381	-0.081494	-0.0677098	-0.0381787	-0.0318153	0.00829327	-0.00549871	0.0134098
0.177494	-0.0799011	0.369974	-0.080957	-0.147723	-0.0377803	-0.0229733	-0.000305402	-0.00661969	-0.0250257
-0.246736	-0.126391	-0.0961113	-0.0734769	-0.0594391	-0.0381785	-0.0229733	-0.000305402	-0.00716713	-0.00528402
-0.231745	-0.074766	-0.0881498	-0.0781411	-0.0596348	-0.0381254	-0.0230175	-0.000547671	-0.00755724	-0.0103742
-0.228902	-0.0765369	-0.0893074	-0.073513	-0.0604623	-0.0381139	-0.0230115	-0.000547671	-0.00755724	-0.00885679
-0.224283	-0.0765369	-0.0866507	-0.0754776	-0.0604648	-0.0380972	-0.0230137	-0.00054648	-0.0061744	-0.00885679
0.0815522	-0.0590043	0.372953	-0.0819692	-0.142709	-0.0378654	-0.022977	-0.000308974	-0.00578636	-0.0235083
-0.252328	-0.126383	-0.0880466	-0.0734852	-0.0596367	-0.0381787	-0.0229756	-0.000304211	-0.00717972	-0.00465291
-0.252987	-0.128801	-0.0884945	-0.081594	-0.0596413	-0.0380964	-0.0229987	-0.000305402	-0.00756984	-0.00465291
0.0815906	0.440655	-0.089622	-0.0734528	-0.117318	-0.0378438	-0.0232122	-0.00198069	-0.00549979	-0.0417582
0.079724	-0.0745237	-0.0877541	-0.0862197	-0.0767973	-0.0378429	-0.0230046	-0.000304211	-0.00688279	-0.0217388
-0.285487	-0.0836952	-0.0906678	-0.0734852	-0.0633668	-0.0381785	-0.0318282	0.00829327	-0.00686985	0.00917564
-0.303145	-0.0835157	-0.098329	-0.0815618	-0.0671627	-0.0381787	-0.0318153	0.00853554	-0.00688245	0.0134098
-0.318856	-0.104221	-0.135032	-0.0773648	0.0943198	-0.0381874	-0.0317828	0.00853554	-0.00686807	0.0132351
2.27153	-0.139567	0.788571	0.741876	0.646985	-0.0346233	0.150063	-0.00772285	-0.0133999	0.137817
-0.281327	-0.0885888	-0.103567	-0.073483	0.0740456	-0.03819	-0.0318319	0.00829208	-0.00691258	0.0249102
-0.306476	-0.0835157	-0.0957427	-0.0734852	-0.0675124	-0.0381787	-0.0318153	0.00853554	-0.00881725	0.0134098
-0.261629	-0.08375	-0.0996723	-0.0734852	-0.0685484	-0.0381785	-0.0318282	0.00829327	-0.00881636	0.0229234
-0.256137	-0.0976998	-0.131154	-0.0734827	0.0869398	-0.0381875	-0.0318153	0.00829327	-0.00691169	0.0249102
-0.288059	-0.134393	-0.116748	-0.0773679	0.0913232	-0.0381787	-0.0318153	0.00853554	-0.00881547	0.0227205
-0.253256	-0.08375	-0.0960525	-0.0734852	-0.0685402	-0.0381785	-0.0318282	0.00829327	-0.00881636	0.0271576
-0.265854	-0.104262	-0.107315	-0.0773728	0.0916831	-0.0381902	-0.0318213	0.00853554	-0.00882806	0.031217
-0.279265	-0.0835487	-0.108719	-0.0734735	-0.0685492	-0.0381873	-0.0318131	0.00853435	-0.00686896	0.0271576
-0.239929	-0.072086	-0.0966067	-0.0755024	-0.0633655	-0.0381874	-0.0318153	0.00853554	-0.00784158	0.0229234
0.083627	0.53903	-0.110364	-0.082005	-0.154378	-0.0378429	-0.0320172	0.00691914	-0.0338834	0.102284
-0.250622	-0.08375	-0.107207	-0.0754294	-0.0661869	-0.0381785	-0.0317806	0.00829208	-0.00743441	0.0229234
0.444707	0.141839	0.472885	-0.0739381	-0.325818	-0.037552	0.212689	0.071056	-0.033336	0.1514
-0.310854	-0.097645	-0.132838	-0.085443	0.0907747	-0.0381785	-0.0318282	0.00829327	-0.00686807	0.0153966
-0.321303	-0.104117	-0.143067	-0.0819906	0.0945135	-0.0381787	-0.0317828	0.00853554	-0.00688066	0.0132351
-0.29019	-0.083758	-0.0908099	-0.0734775	-0.061991	-0.0381785	-0.0318259	0.00829208	-0.00688245	0.00917564
-0.262063	-0.113688	-0.0900049	-0.08149	-0.0629411	-0.0381875	-0.0318153	0.00853554	-0.00578518	0.0144269
0.102783	0.53923	-0.0966997	-0.0735198	-0.149325	-0.037843	-0.032052	0.00692033	-0.00716697	0.102284
-0.24308	-0.0836952	-0.0959876	-0.0734852	-0.068545	-0.0381785	-0.0318282	0.00829327	-0.00686985	0.0229234
-0.310354	-0.113834	-0.113035	-0.073482	-0.0670181	-0.0381874	-0.0317956	0.00829327	-0.00881725	0.000679171
-0.283239	-0.112023	-0.130142	-0.0853762	0.0941599	-0.0381785	-0.0317828	0.00829327	-0.00548523	0.0227205
-0.326475	-0.0885888	-0.156543	-0.0780318	0.0764709	-0.0381785	-0.0317934	0.00829208	-0.00552974	0.0111625
-0.314108	-0.083799	-0.102732	-0.0882048	-0.0661926	-0.0381785	-0.0317956	0.00829327	-0.00881636	0.0134098
-0.610068	-0.0911871	-0.135042	-0.075511	-0.065994	-0.0381901	-0.0317888	0.00853554	-0.00881725	0.00491336
0.0400683	-0.072086	-0.104114	-0.075915	-0.0971725	-0.0379199	-0.0317806	0.00853435	-0.00603474	0.0371143
-0.289958	-0.083453	-0.0999695	-0.0734858	-0.0685424	-0.0381785	-0.0318153	0.00853554	-0.00686896	0.00917564
-0.366478	-0.104221	-0.128932	-0.0819222	0.0503842	-0.0381785	-0.0318153	0.00853554	-0.0057425	0.0269828
0.183411	0.442589	0.524289	-0.0820149	-0.1892	-0.0377071	0.0319948	-0.00939933	-0.00550008	-0.0567168
0.0805968	0.359954	-0.0874584	-0.0735203	-0.117515	-0.037803	-0.0230046	-0.000818997	-0.00716697	-0.0425649
-0.226493	-0.0720645	-0.0882524	-0.0734769	-0.0594414	-0.0381785	-0.0229733	-0.000305402	-0.00716713	-0.0103742
0.25068	0.522259	-0.110027	-0.0735204	0.0648633	-0.0377463	-0.032052	0.00685906	-0.034754	0.122832
-0.310075	-0.083758	-0.0950724	-0.081494	-0.0677111	-0.0381785	-0.0318153	0.00829327	-0.00549961	0.0134098
-0.305977	-0.083758	-0.107888	-0.0734858	-0.067023	-0.0381785	-0.0317956	0.00829327	-0.00686985	0.00917564
-0.242331	-0.0835487	-0.0963837	-0.0734769	-0.0677125	-0.0381785	-0.0318131	0.00853435	-0.00686985	0.0229234
-0.302997	-0.0722246	-0.0996748	-0.0815618	-0.0675162	-0.0381703	-0.0318153	0.00829327	-0.00686896	0.0134098
-0.267957	-0.0886298	-0.1084	-0.0754346	0.0736951	-0.0381875	-0.0318282	0.00829327	-0.00552974	0.0291444
-0.298424	-0.104455	-0.131477	-0.0853679	0.0954537	-0.0381785	-0.0318259	0.00829208	-0.00548612	0.0132351
-0.284981	-0.0836873	-0.100576	-0.0734775	-0.0685456	-0.0381785	-0.0318259	0.00829208	-0.00686985	0.00917564
-0.251472	-0.0721054	-0.0998853	-0.0815625	-0.0594396	-0.0381787	-0.0229756	-0.000304211	-0.00784158	-0.00885679
-0.235434	-0.0723557	-0.0887009	-0.0734858	-0.0604635	-0.0381785	-0.0229884	-0.00054648	-0.00784158	-0.0103742
-0.285004	-0.0835157	-0.0958381	-0.0734858	-0.0677156	-0.0381785	-0.0318153	0.00853554	-0.00686985	0.00917564
0.204894	0.462458	-0.102366	-0.0735204	0.0680537	-0.0377463	-0.023225	-0.00613642	-0.00720421	-0.0500439
-0.286721	-0.12788	-0.117359	-0.08199	0.0866495	-0.0381785	-0.0318153	0.00829327	-0.00881636	0.0206479
0.081479	-0.0835078	-0.100068	-0.0781002	-0.098702	-0.0379199	-0.0318131	0.00853435	-0.00686985	0.050862
-0.253306	-0.08375	-0.0935576	-0.0781054	-0.0630004	-0.0381874	-0.0318282	0.00829327	-0.00716802	0.0271576
-0.311395	-0.083791	-0.108722	-0.0780318	-0.0659953	-0.0381787	-0.0317806	0.00829208	-0.00743352	0.00917564
-0.256109	-0.104262	-0.107483	-0.0773735	0.0913272	-0.0381901	-0.0318213	0.00853554	-0.00686807	0.0269828
-0.284252	-0.0835487	-0.100331	-0.0734174	-0.068118	-0.0381785	-0.0318153	0.00853554	-0.00548701	0.00917564
-0.26041	-0.104455	-0.132712	-0.0819868	0.095462	-0.0381874	-0.0318153	0.00829327	-0.00686807	0.0269828
-0.237959	-0.0769033	-0.105352	-0.0734091	0.07376	-0.0381785	-0.0229733	-0.000305402	-0.00650147	-0.0111754
-0.306325	-0.0835157	-0.107802	-0.0734744	-0.0670199	-0.0381873	-0.0317806	0.00853435	-0.00686985	0.00917564
0.118933	-0.118519	-0.112528	-0.0738305	0.102154	-0.0379288	-0.0318153	0.00853554	-0.00469463	0.062914
-0.288072	-0.083412	-0.0982732	-0.0734858	-0.0685414	-0.0381787	-0.0318153	0.00853554	-0.00881725	0.00917564
-0.255735	-0.0835567	-0.100333	-0.0815542	-0.067515	-0.0381703	-0.0318131	0.00853435	-0.00686985	0.0271576
-0.2956	-0.083799	-0.109425	-0.0734174	-0.0677134	-0.0381785	-0.0318282	0.00829327	-0.007447	0.00917564
-0.298427	-0.083758	-0.0996207	-0.0734827	-0.0675175	-0.0381874	-0.0318282	0.00829327	-0.00686985	0.0134098
-0.226798	-0.104125	-0.0924817	-0.0835029	-0.0604652	-0.0381793	-0.0229862	-0.000547671	-0.00578518	-0.00680147
-0.303894	-0.0886298	-0.132049	-0.0734174	0.0778263	-0.0381785	-0.0318282	0.00829327	-0.00552974	0.0052239
-0.314751	-0.104221	-0.131783	-0.0772995	0.0954585	-0.0381785	-0.0318153	0.00853554	-0.00548523	0.0174693
-0.237974	-0.0754545	-0.106907	-0.0820246	0.0886636	-0.0381213	-0.0230009	-0.000304211	-0.00716713	-0.0120453
-0.253284	-0.0722166	-0.0934947	-0.078107	-0.0625377	-0.0381787	-0.0318282	0.00829327	-0.00881636	0.0271576
-0.293186	-0.453523	-0.139352	-0.0773679	0.0941563	-0.0381787	-0.0317956	0.291575	-0.00686896	0.0183233
-0.334766	-0.104254	-0.133366	-0.0854446	0.0943237	-0.0381787	-0.0317828	0.00853554	-0.00686896	0.0174693
-0.312258	-0.0911871	-0.108852	-0.0780401	-0.0659942	-0.0381785	-0.0317828	0.00853554	-0.00743441	0.00491336
-0.31472	-0.113696	-0.201734	-0.073482	-0.0661926	-0.0381874	-0.0317828	0.00853554	-0.00686896	0.00475033
0.0603773	-0.0807046	-0.101069	-0.0815609	-0.0765665	-0.0379118	-0.0318153	0.00854383	-0.00771291	-0.0202214
-0.247153	-0.0921559	-0.0942834	-0.0808866	-0.0623412	-0.0381793	-0.0318133	0.00854263	-0.00538101	0.0229234
-0.25556	-0.120524	-0.10946	-0.0853753	0.0914945	-0.0381705	-0.0318188	0.00854383	-0.00535656	0.0184864
-0.579149	-0.0911871	-0.119834	-0.0728214	-0.0633693	-0.0381705	-0.0318153	0.00853554	-0.00742021	0.000679171
-0.261462	-0.103779	-0.116984	-0.0734165	-0.0594333	-0.0381785	-0.0229756	-0.000304211	-0.00566498	-0.00528402
-0.300567	-0.0911871	-0.107407	-0.0728131	-0.0670211	-0.0381786	-0.0317808	0.00854263	-0.00731421	0.000679171
0.0765817	0.403176	-0.0882194	-0.0735204	-0.118342	-0.0378429	-0.023225	-0.00105769	-0.00716697	-0.0417582
-0.24232	-0.083404	-0.0890119	-0.0728131	-0.0633746	-0.0381704	-0.0318131	0.00853435	-0.00536592	0.0229234
-0.232382	-0.0769362	-0.0996417	-0.0748383	0.0741645	-0.038141	-0.0229987	-0.000305402	-0.00589336	-0.0111754
-0.226676	-0.0606348	-0.0865329	-0.072818	-0.0604665	-0.038141	-0.0229987	-0.000305402	-0.00583804	-0.0103742
-0.232745	-0.0869287	-0.100412	-0.0767368	0.0890215	-0.0381016	-0.0229987	-0.000305402	-0.00584975	-0.0120453
-0.247573	-0.072109	-0.0958696	-0.0781394	-0.0596432	-0.0380821	-0.0230046	-0.000305402	-0.00723348	-0.0103742
-0.255836	-0.120524	-0.107726	-0.0853753	0.0913306	-0.0381705	-0.0318153	0.00853554	-0.00538012	0.0184864
-0.309385	-0.112902	-0.135123	-0.0847802	0.0943228	-0.0381787	-0.031783	0.00854383	-0.00732751	0.0132351
-0.305734	-0.0921559	-0.132324	-0.0808897	-0.0659874	-0.0381786	-0.0317842	0.00854263	-0.00732841	0.00917564
0.108463	-0.0860552	-0.106489	-0.0773648	0.102928	-0.0379288	-0.0229756	-0.000304211	-0.00716624	-0.0285071
-0.672353	-0.195629	-0.140494	-0.0718145	-0.0630825	-0.0373744	-0.00829045	0.173348	-0.00743441	0.0144269
-0.265047	-0.0883795	-0.10925	-0.081494	0.0736914	-0.0381705	-0.0318188	0.00853554	-0.00734758	0.0291444
0.450179	-0.072109	-0.0869228	-0.0728544	-0.10412	-0.0375639	-0.0237084	-0.000305402	-0.00551255	-0.0217388
1.48683	-0.130269	0.250406	-0.150981	0.134033	-0.0261467	0.180396	-0.0217266	-0.0105777	-0.0477952
2.03138	-0.0829017	0.618374	-0.0645378	0.107052	-0.035446	-0.023602	-0.000305402	-0.00268539	-0.0900555
-0.225803	-0.0745273	-0.087117	-0.072863	-0.0590809	-0.0381017	-0.0230009	-0.000304211	-0.006187	-0.0103742
0.0860563	-0.0727791	-0.0348132	-0.090787	-0.0978716	-0.0379403	-0.0318321	0.00830037	1.58709	0.0550962
-0.257311	-0.19665	-0.0999282	-0.0814912	-0.0677175	-0.0381819	-0.0318193	0.173355	-0.00734011	0.0269945
0.643065	0.587969	0.784276	-0.0857439	0.21185	-0.0365292	0.213177	0.0711244	-0.00498878	0.200133
-0.248647	-0.0723067	-0.0923162	-0.0734858	-0.0604683	-0.038167	-0.0229921	-0.00054648	-0.00784247	-0.00822568
-0.313701	-0.441459	-0.109407	-0.0855271	-0.0670181	-0.0381902	-0.0317925	0.291584	-0.00538101	0.00491336
-0.312647	-0.072629	-0.109579	-0.0808906	-0.0659886	-0.0381786	-0.0317808	0.00854263	-0.00538012	0.0134098
-0.377706	-0.218219	-0.182895	-0.0809056	0.0895804	-0.0378258	-0.0317865	0.173356	-0.00737113	0.0204849
-0.276669	-0.196639	-0.11001	-0.0808989	-0.0670605	-0.0381705	-0.0317865	0.173356	-0.007341	0.0269945
-0.306326	-0.438662	-0.138311	-0.0814912	0.0750985	-0.0381902	-0.0318031	0.291582	-0.00542374	0.0291444
-0.321638	-0.204269	-0.139248	-0.0808989	-0.0670181	-0.0381787	-0.031783	0.173356	-0.00538101	0.00475033
-0.387944	-0.217344	-0.182731	-0.0847834	0.0464365	-0.0381908	-0.0317925	0.173356	-0.00539271	0.031054
-0.593029	-0.22487	-0.165881	-0.084781	0.0941559	-0.0381705	-0.0317865	0.173356	-0.00732662	0.0225575
-0.338186	-0.113144	-0.141435	-0.0853734	0.0941701	-0.0381902	-0.0317996	0.00830037	-0.00538012	0.0174693
-0.224293	-0.060877	-0.0887568	-0.078101	-0.0604659	-0.038158	-0.0230115	-0.000547671	-0.00755813	-0.00885679
-0.289793	-0.433832	-0.113134	-0.080969	-0.0676134	-0.0381908	-0.0318018	0.291584	-0.00677555	0.0269945
-0.298465	-0.197787	-0.134672	-0.0867931	0.0946755	-0.0381786	-0.0317808	0.173355	-0.00539182	0.031054
-0.280104	-0.433828	-0.108171	-0.080893	-0.0684436	-0.038199	-0.0317996	0.291582	-0.00504376	0.0269945
-0.297285	-0.447674	-0.138899	-0.0847782	0.0880554	-0.0381902	-0.0317996	0.291582	-0.00538012	0.0289813
-0.298589	-0.433828	-0.113731	-0.0809013	-0.0684394	-0.0382035	-0.0318018	0.291584	-0.00538012	0.0269945
-0.250683	-0.0723238	-0.101696	-0.0806512	-0.0616188	-0.0379945	0.150774	-0.00795803	-0.00763356	0.0271576
-0.316087	-0.24739	-0.143563	-0.0894092	0.0932551	-0.0381902	-0.031789	0.173356	-0.00539271	0.0225575
-0.300045	-0.433828	-0.107856	-0.0808961	-0.0676145	-0.0381902	-0.0317996	0.291582	-0.00734011	0.0269945
-0.290195	-0.433832	-0.112736	-0.0809607	-0.067466	-0.038199	-0.0317996	0.291582	-0.00676385	0.0269945
-0.237068	-0.0771785	-0.107454	-0.081494	0.0741565	-0.0381785	-0.0229756	-0.00054648	-0.00582791	-0.00965792
-0.283379	-0.433787	-0.11429	-0.0809044	-0.0670252	-0.0381902	-0.0318018	0.291584	-0.00538101	0.0269945
-0.262986	-0.196642	-0.104861	-0.0808906	-0.0685479	-0.0381786	-0.0318133	0.173355	-0.00732752	0.0269945
-0.330573	-0.247494	-0.1627	-0.0853762	0.0943267	-0.0381787	-0.031783	0.173356	-0.0140331	0.00880978
-0.227928	-0.0614315	-0.0970151	0.437404	-0.0857951	-0.0373984	0.150777	-0.00795803	-0.0293792	-0.0103742
-0.302233	-0.0927909	-0.125348	-0.0867931	0.0954613	-0.0381786	-0.0318133	0.00853435	-0.00537923	0.0132351
-0.306113	-0.0835487	-0.102022	-0.0734106	-0.065645	-0.038199	-0.0317868	0.00853435	-0.00549961	0.00917564
-0.297475	-0.0835567	-0.10968	-0.0734174	-0.0670288	-0.0381787	-0.031783	0.00853554	-0.00732841	0.00917564
-0.305231	-0.0835567	-0.102365	-0.072814	-0.0670211	-0.0381786	-0.0317808	0.00853435	-0.00538012	0.00323708
2.01049	-0.126735	0.59216	0.759792	-0.192663	-0.0346246	0.150457	-0.00796512	-0.0702589	0.106699
0.209034	-0.0893435	-0.102314	-0.0777819	0.0989551	-0.0378322	-0.0229756	-0.000304211	-0.00633202	-0.029377
-0.304722	-0.0835157	-0.103361	-0.0728108	-0.0670199	-0.0381875	-0.0317808	0.00853435	-0.00548701	0.00917564
-0.348082	-0.104221	-0.139356	-0.0813239	0.0545072	-0.0381875	-0.0318155	0.00853554	-0.00538012	0.0269828
-0.321852	-0.0886298	-0.127699	-0.0734775	0.0781742	-0.0381785	-0.0318259	0.00829208	-0.00692517	0.0153966
-0.255343	-0.083758	-0.103819	-0.0734082	-0.0656389	-0.0381704	-0.0317934	0.00829208	-0.00743352	0.0229234
-0.2985	-0.083758	-0.103989	-0.0734827	-0.0685472	-0.0381874	-0.0318282	0.00829327	-0.00686985	0.00917564
-0.277039	-0.0835157	-0.126536	-0.0815542	-0.0670173	-0.0381785	-0.0317806	0.00853435	-0.00686985	0.0271576
-0.310394	-0.455327	-0.112824	-0.0734852	-0.0659942	-0.0381785	-0.0317956	0.291575	-0.00881725	0.000679171
-0.305056	-0.072086	-0.103714	-0.0814857	-0.0659925	-0.0381785	-0.0317806	0.00853435	-0.00548612	0.00917564
-0.591678	-0.0911871	-0.112061	-0.0728182	-0.0670156	-0.0381875	-0.031783	0.00853554	-0.00742021	0.000679171
-0.609973	-0.0960179	-0.165571	-0.077445	0.076528	-0.0381787	-0.031783	0.00853554	-0.00737113	0.00266599
-0.236346	-0.0771376	-0.106303	-0.073485	0.0741652	-0.0381785	-0.0229884	-0.00054648	-0.00788431	-0.00965792
-0.262433	-0.187966	-0.109453	-0.072814	-0.0670211	-0.0381704	-0.0317808	0.173355	-0.00536681	0.0227603
-0.3219	-0.0911871	-0.109443	-0.0808989	-0.0659965	-0.0381787	-0.031783	0.00853554	-0.00538012	0.00491336
-0.276238	-0.0911871	-0.1391	-0.0734142	-0.0670217	-0.0381875	-0.031783	0.00853554	-0.00548612	0.0144269
-0.334394	-0.0970276	-0.13377	-0.0808989	0.0768778	-0.0381787	-0.031783	0.00853554	-0.00543544	0.0153966
-0.276238	-0.0998272	-0.139758	-0.0808906	-0.0670234	-0.0381786	-0.0317808	0.00853435	-0.00538101	0.0144269
-0.31511	-0.113696	-0.110767	-0.0734091	-0.0661943	-0.0381785	-0.0317806	0.00853435	-0.00743352	0.000679171
-0.297551	-0.111892	-0.127777	-0.0772912	0.0956251	-0.0381785	-0.0318131	0.00853435	-0.00548523	0.00473862
-0.423395	-0.104262	-0.141995	-0.085443	0.053097	-0.0381785	-0.0317828	0.00853554	-0.00686896	0.0174693
-0.279662	-0.083799	-0.099829	-0.0734769	-0.0685528	-0.0381703	-0.0318131	0.00829208	-0.00686985	0.00917564
-0.314792	-0.0835567	-0.103417	-0.0734852	-0.0656406	-0.0381785	-0.0317828	0.00853554	-0.00882984	0.0134098
0.0769583	-0.0721054	-0.0880466	-0.0738286	-0.0761938	-0.0379403	-0.0229793	-0.000305402	-0.00495007	-0.0202214
-0.261276	-0.0722873	-0.0953263	-0.0734091	-0.0685455	-0.0381785	-0.0318131	0.00829208	-0.00548612	0.0271576
-0.285875	-0.083758	-0.0951838	-0.0734775	-0.0685439	-0.0381785	-0.0318259	0.00829208	-0.00686896	0.00917564
-0.28667	-0.208608	-0.136971	-0.0819139	0.0956207	-0.0382232	-0.0318131	0.173347	-0.00761045	0.031217
0.202899	0.41409	-0.218606	-0.0815961	-0.159111	-0.0377063	0.213399	0.071056	-0.0390541	0.102284
-0.290993	-0.072086	-0.0962367	-0.0734766	-0.0685479	-0.0381703	-0.0318131	0.00853435	-0.00686985	0.00917564
-0.26817	-0.0835157	-0.104112	-0.0734744	-0.0665889	-0.0381791	-0.0317806	0.00853435	-0.00686896	0.0229234
0.208712	-0.0905761	-0.342912	-0.079313	0.144111	-0.0377859	-0.022977	-0.000297117	1.19777	-0.0341814
-0.242265	-0.0835522	-0.0961431	-0.0734146	-0.067715	-0.0381902	-0.0318191	0.00853435	-0.00549961	0.0229234
-0.225785	-0.0608806	-0.0860998	-0.0829165	-0.0590867	-0.0381902	-0.0229922	-0.000539386	-0.00636533	-0.0103742
0.0809843	-0.0642822	-0.442019	-0.0835075	-0.143738	-0.0378654	-0.022977	-0.000297117	1.19712	-0.0250257
-0.00296853	-0.0762616	-0.0921907	-0.0815618	-0.0772207	-0.03792	-0.0229756	-0.000304211	-0.00716802	-0.0153423
1.9331	-0.0784134	0.549341	-0.0938912	-0.173704	-0.0353649	-0.0237348	-0.00054648	-0.00259683	-0.0817698
-0.232354	-0.139857	-0.100125	-0.0855133	0.0741645	-0.0381786	-0.0229733	-0.000297117	-0.00640806	-0.00760261
-0.273017	-0.113699	-0.0874211	-0.0748343	-0.0621682	-0.0381704	-0.0229733	-0.000305402	-0.00567829	0.0186611
-0.369037	-0.104254	-0.122181	-0.0787164	0.0503817	-0.0381704	-0.0318131	0.00853435	-0.00538012	0.0269828
-0.242346	-0.0835602	-0.0876271	-0.082911	-0.0619913	-0.0381704	-0.0318131	0.00854263	-0.00504376	0.0229234
0.08092	-0.0721134	-0.0856645	-0.0748343	-0.0772237	-0.0379117	-0.0229733	-0.000305402	-0.00534193	-0.0217388
-0.253227	-0.0768759	-0.108011	-0.0728223	0.0736911	-0.0381787	-0.0318153	0.00854383	-0.00737024	0.0249102
-0.259474	-0.0933419	-0.101395	-0.0867931	0.0914951	-0.0381704	-0.0318133	0.00854263	-0.00504287	0.0269828
-0.241958	-0.113696	-0.0934488	-0.0728214	-0.0625389	-0.0381705	-0.0318153	0.00854383	-0.0053936	0.0144269
-0.231576	-0.0887193	-0.105107	-0.0728269	0.0832787	-0.0381901	-0.0318342	0.00829327	-0.00573361	-0.00965792
0.0599467	-0.074774	-0.0919632	-0.0819704	-0.0772237	-0.0379083	-0.0229898	-0.000547671	-0.00633291	-0.0180728
-0.279262	-0.0835157	-0.0902305	-0.074839	-0.0623412	-0.0381902	-0.0318191	0.00853435	-0.00538012	0.0229234
-0.264085	-0.0835157	-0.123855	-0.0754286	-0.0685418	-0.0381786	-0.0318166	0.00853435	-0.00548612	0.0229234
-0.232028	-0.074588	-0.104446	-0.0767694	0.0871171	-0.0381902	-0.0318191	0.00853435	-0.00707372	-0.00965792
-0.287251	-0.0883875	-0.111274	-0.0748398	0.0736955	-0.0381902	-0.0318191	0.00853435	-0.00703388	0.0291444
-0.226292	-0.0608806	-0.0871501	-0.0749122	-0.0596348	-0.0381653	-0.0318573	0.00829208	-0.00774817	-0.0103742
-0.225438	-0.0608806	-0.0882992	-0.0734229	-0.0596344	-0.0381945	-0.0229816	-0.00054648	-0.00613497	-0.0103742
-0.225805	-0.0745273	-0.0871184	-0.0749429	-0.0590867	-0.038129	-0.0230047	-0.000305402	-0.00723348	-0.0103742
2.02676	-0.0791054	0.648171	-0.0988909	0.121743	-0.0354149	-0.0237157	-0.000304211	-0.00418724	-0.0909255
2.02875	-0.0805872	1.02692	-0.0984108	0.107053	-0.0353973	-0.0236296	-0.000304211	-0.00190417	-0.0900555
-0.225824	-0.072109	-0.0867247	-0.0728235	-0.0596432	-0.0381569	-0.0230047	-0.000305402	-0.00585064	-0.0103742
-0.224553	-0.072109	-0.0894805	-0.0728269	-0.0600044	-0.0381901	-0.0203183	0.00853554	-0.00645713	-0.00885679
-0.226102	-0.0745317	-0.0915537	-0.0728278	-0.0596319	-0.0381901	-0.0229816	-0.000304211	-0.00569177	-0.0103742
-0.254922	-0.104257	-0.101433	-0.0767035	0.091843	-0.0381787	-0.0318153	0.00853554	-0.00548362	0.0269828
-0.232861	-0.0869287	-0.100682	-0.0767697	0.089021	-0.0381792	-0.0318153	0.00853554	-0.00785417	-0.0120453
-0.291921	-0.0921968	-0.103568	-0.0808906	-0.0685467	-0.0381704	-0.0318133	0.00854263	-0.00538101	0.00917564
-0.232811	-0.13146	-0.102377	-0.0734229	0.0738081	-0.0381901	-0.0229944	-0.00054648	-0.00650236	-0.00760261
-0.224168	-0.0721054	-0.087456	-0.0728214	-0.0590872	-0.0381785	-0.0318153	0.00853554	-0.00600218	-0.00885679
0.174565	0.373042	0.74886	-0.0444126	0.113616	7.81236	0.148869	-0.0135468	-0.00411207	-0.0665199
0.452062	-0.0642822	0.52024	-0.0753171	-0.170087	-0.0376144	-0.0236867	-0.000305402	-0.00566308	-0.0235083
-0.23168	-0.0723477	-0.0911385	-0.073485	-0.0604683	-0.0381703	-0.0229884	-0.00054648	-0.00784247	-0.0103742
1.93428	-0.0801878	0.558869	-0.0726923	-0.174729	-0.0354919	-0.0237058	-0.000538195	-0.0042649	-0.0817698
-0.239507	-0.0835487	-0.0893999	-0.0774413	-0.063371	-0.0381902	-0.0318191	0.00853435	-0.00743352	0.0229234
-0.225813	-0.0723512	-0.0860594	-0.0748398	-0.0596361	-0.0381862	-0.0229922	-0.000547671	-0.00613497	-0.0103742
-0.252039	-0.104257	-0.125922	-0.0787216	0.0958134	-0.0381793	-0.0318188	0.00853554	-0.00710886	0.0269828
-0.251755	-0.0720781	-0.0874644	-0.0749061	-0.0621717	-0.0381411	-0.0318384	0.00853435	-0.00750522	0.0271576
-0.273366	-0.134393	-0.13222	-0.0767035	0.0914985	-0.0381787	-0.0318153	0.00853554	-0.00743352	0.0184864
-0.333812	-0.108705	-0.156267	-0.0774441	0.0779417	-0.0381599	-0.0229815	-0.000304211	-0.00650236	-0.00272351
-0.226267	0.356414	-0.0874332	-0.0749426	-0.10021	-0.0381008	-0.0229987	-0.000816616	-0.00723243	-0.0319111
-0.231513	-0.0869287	-0.104261	-0.0767044	0.0886686	-0.0381785	-0.0229756	-0.000304211	-0.00645874	-0.0105279
0.446448	-0.079942	0.369384	-0.0759536	-0.170636	-0.0375939	-0.0236853	-0.000304211	-0.00578547	-0.0235083
-0.225825	-0.0747695	-0.0866672	-0.0748797	-0.0596361	-0.0381123	-0.0230175	-0.000547671	-0.00585064	-0.0103742
0.460771	0.462954	-0.0121284	-0.0766046	0.105234	-0.0375691	0.0312873	-0.00940052	0.895575	-0.0665199
0.0804628	0.440677	-0.196669	-0.0775396	-0.0920644	-0.0378355	-0.02321	-0.00198188	-0.00689523	-0.0432757
-0.226294	-0.0606383	-0.0873765	-0.0748406	-0.0590867	-0.0381657	-0.0318444	0.00853435	-0.00613497	-0.0103742
-0.225436	-0.0723512	-0.0939987	-0.0734146	-0.0648107	-0.0381944	-0.0229922	-0.000547671	-0.00647133	-0.0103742
-0.231739	-0.086301	-0.100026	-0.0794594	0.0832792	-0.0381989	-0.0318319	0.00829208	-0.00640895	-0.00965792
-0.226635	-0.0605346	-0.0865373	-0.0749067	-0.0604665	-0.0381454	-0.0229987	-0.000305402	-0.00722088	-0.0103742
2.22271	-0.123318	0.621718	0.548018	-0.198981	-0.0347025	0.1106	-0.00772285	-0.0153766	0.223082
-0.263296	-0.113696	-0.103195	-0.0734174	-0.0619881	-0.0381787	-0.0318153	0.00853554	-0.00548701	0.0144269
0.0600014	-0.074766	-0.0887905	-0.0815971	-0.0763916	-0.0378429	-0.0230174	-0.00054648	-0.00688368	-0.0180728
-0.248151	-0.0723477	-0.0975439	-0.0734174	-0.0594357	-0.0381787	-0.0229756	-0.00054648	-0.00645963	-0.00885679
-0.290024	-0.083791	-0.098595	-0.0815593	-0.0610151	-0.0381874	-0.0317956	0.00829327	-0.00881725	0.0271576
-0.277066	-0.0835567	-0.108583	-0.0734091	-0.0675218	-0.0381704	-0.0318131	0.00853435	-0.00548701	0.0271576
-0.268824	-0.0923902	-0.213291	-0.08149	-0.0476464	-0.0381874	-0.0229884	-0.00054648	-0.013151	0.0229234
-0.289616	-0.083799	-0.0996723	-0.075503	-0.0671664	-0.0381875	-0.0318282	0.00829327	-0.00686896	0.00917564
-0.255265	-0.0771591	-0.106658	-0.0734775	0.0740434	-0.0381703	-0.0318259	0.00829208	-0.00691258	0.0249102
-0.239161	-0.083791	-0.0945886	-0.0754979	-0.0625406	-0.0381785	-0.0318131	0.00829208	-0.00785417	0.0229234
-0.242716	-0.083799	-0.0948981	-0.0755055	-0.0625389	-0.0381785	-0.0318282	0.00829327	-0.00688245	0.0229234
-0.252019	-0.0886298	-0.108585	-0.0781085	0.0740726	-0.0381787	-0.0318282	0.00829327	-0.00720986	0.0249102
-0.305558	-0.0835487	-0.104229	-0.0780392	-0.0661926	-0.0381787	-0.0317828	0.00853554	-0.00548701	0.00917564
0.157974	-0.0758914	0.518309	-0.0758528	-0.148074	-0.0377612	-0.0229756	-0.00054648	-0.00440352	-0.0213597
-0.225484	-0.0723477	-0.0874203	-0.0734174	-0.0604648	-0.0381703	-0.0229884	-0.00054648	-0.00645874	-0.00885679
-0.229136	-0.0606427	-0.0884384	-0.0755062	-0.0604635	-0.0381785	-0.0229756	-0.000304211	-0.00716713	-0.00885679
-0.233515	-0.0771376	-0.102657	-0.0734165	0.0738041	-0.0381705	-0.0229756	-0.00054648	-0.00481134	-0.0111754
-0.226878	-0.0606427	-0.0875678	-0.0781047	-0.0604646	-0.0381874	-0.0229756	-0.000304211	-0.00716802	-0.0103742
-0.225024	0.357147	-0.0875066	-0.078101	-0.101585	-0.0381498	-0.0230115	-0.00105888	-0.00755619	-0.0296829
-0.225363	-0.0720724	-0.0884409	-0.0781002	-0.0604671	-0.0381704	-0.0229733	-0.000305402	-0.00716713	-0.00885679
-0.294687	-0.0723283	-0.0955756	-0.0815609	-0.0685439	-0.0381787	-0.0318153	0.00829327	-0.00686896	0.00917564
-0.26076	-0.11393	-0.0998648	-0.0734769	-0.0619888	-0.0381786	-0.0318131	0.00829208	-0.00881636	0.0144269
-0.239816	-0.083799	-0.0944461	-0.0781085	-0.0623416	-0.0381785	-0.0318282	0.00829327	-0.00716802	0.0229234
-0.2395	-0.083799	-0.0946664	-0.0861769	-0.0621657	-0.0381704	-0.0229733	-0.000547671	-0.00718061	0.0229234
0.082344	-0.0783097	0.369788	-0.0819685	-0.142358	-0.037877	-0.0229862	-0.000547671	-0.00578547	-0.0235083
-0.255266	-0.104504	-0.103567	-0.077359	0.0916809	-0.0381786	-0.0318259	0.00829208	-0.00686896	0.0269828
1.8012	0.560731	0.430104	0.0978215	-0.281053	-0.0353476	0.149855	-0.0134938	-0.0267559	0.20173
-0.243201	-0.072086	-0.0946799	-0.0780277	-0.0621693	-0.0381875	-0.0229733	-0.000305402	-0.00645874	0.0229234
-0.239462	-0.0835567	-0.0949118	-0.0734174	-0.0619716	-0.0381787	-0.0229756	-0.000304211	-0.00645963	0.0229234
-0.253287	-0.0835567	-0.089549	-0.0734165	-0.0633656	-0.0381785	-0.0318153	0.00853554	-0.00578518	0.0271576
-0.246858	-0.0723283	-0.0995566	-0.0734174	-0.0677135	-0.0381785	-0.0318282	0.00829327	-0.00548612	0.0229234
-0.270991	-0.0977487	-0.103755	-0.0815533	0.0831787	-0.0381703	-0.0318259	0.00829208	-0.00721075	0.0291444
-0.225342	-0.0721134	-0.0870995	-0.0734775	-0.0604671	-0.0381785	-0.0229733	-0.000305402	-0.00716713	-0.00885679
-0.253409	-0.126633	-0.101371	-0.0734843	-0.0604683	-0.0381785	-0.0229884	-0.00054648	-0.00716802	-0.00680147
-0.244139	-0.0911791	-0.0943777	-0.080125	-0.0619905	-0.0381874	-0.0318153	0.00853554	-0.00716713	0.0144269
-0.289585	-0.201956	-0.135216	-0.0772964	0.0907783	-0.0381874	-0.0318153	0.173348	-0.00548612	0.0289813
-0.243112	-0.0723283	-0.100372	-0.073476	-0.0685456	-0.0381786	-0.0318259	0.00829208	-0.00686896	0.0227603
-0.276364	-0.0835567	-0.108431	-0.0835828	-0.0685439	-0.0381705	-0.0318153	0.00853554	-0.00881725	0.0269945
-0.276575	-0.104504	-0.141148	-0.090069	0.0958056	-0.0381907	-0.0318342	0.00829327	-0.00686807	0.0268198
-0.253297	-0.0835157	-0.216391	-0.0734174	-0.067749	-0.0381703	-0.0318153	0.00853554	-0.00409506	0.0269945
-0.363779	-0.104463	-0.255346	-0.0854437	0.052113	-0.0381703	-0.0318282	0.00829327	-0.00716713	0.031054
-0.224276	-0.0723067	-0.088796	-0.073452	-0.0596293	-0.0381132	-0.0230009	-0.00054648	-0.00617529	-0.00885679
-0.244443	-0.083758	-0.164035	-0.078107	-0.0671675	-0.0381703	-0.0318153	0.00829327	-0.00881725	0.0227603
-0.274563	-0.192837	-0.140542	-0.0734728	0.0778229	-0.0381791	-0.0318131	0.173347	-0.00885998	0.0247472
-0.251761	-0.188007	-0.100232	-0.0755055	-0.068552	-0.0381703	-0.0318153	0.173348	-0.00881636	0.0168218
-0.286358	-0.0883875	-0.203404	-0.0734852	0.078194	-0.0381703	-0.0318153	0.00853554	-0.0078852	0.0289813
-0.265457	-0.192797	-0.131793	-0.0734852	0.0778251	-0.0381703	-0.0318153	0.173348	-0.00885998	0.0289813
-0.262574	-0.0914214	-0.0893228	-0.0734815	-0.0625478	-0.0381818	-0.0318319	0.00829208	-0.00881725	0.0144269
-0.231745	-0.103874	-0.0891554	-0.0861813	-0.0604741	-0.0381792	-0.0229756	-0.000304211	-0.00784158	-0.00680147
-0.260847	-0.0835567	-0.166935	-0.0781085	-0.0621602	-0.0381703	-0.0318153	0.00853554	-0.00785506	0.0227603
-0.270993	-0.445893	-0.196414	-0.0772964	0.0956196	-0.0381875	-0.0318282	0.291575	-0.00578429	0.031054
-0.242716	-0.425147	-0.0996862	-0.0734775	-0.0671659	-0.0381703	-0.0318131	0.291574	-0.00686985	0.0227603
-0.267198	-0.0835487	-0.10665	-0.0815609	-0.067145	-0.0381785	-0.0318153	0.00853554	-0.00784247	0.0169848
-0.265132	-0.104496	-0.108681	-0.0773664	0.0918671	-0.0381785	-0.0318282	0.00829327	-0.00784069	0.031217
-0.287373	-0.0720781	-0.0937597	-0.0734775	-0.0633673	-0.0381703	-0.0318131	0.00853435	-0.00784247	0.00917564
0.0750747	-0.0744828	-0.0891038	-0.0801289	-0.0772219	-0.0379117	-0.0229756	-0.000304211	-0.00716802	-0.0217388
-0.252071	-0.0835487	-0.0913685	-0.0734091	-0.0625442	-0.0381703	-0.0318131	0.00853435	-0.00645963	0.0271576
-0.246893	-0.0723477	-0.0887009	-0.0801282	-0.0596344	-0.0381785	-0.0229884	-0.00054648	-0.00784247	-0.00885679
-0.255752	-0.104221	-0.107802	-0.0854439	0.0914966	-0.0381705	-0.0318153	0.00853554	-0.00686807	0.0269828
-0.23313	-0.0768953	-0.100609	-0.0734858	0.0738119	-0.0381785	-0.0229756	-0.000304211	-0.00788431	-0.0111754
-0.22462	-0.0721134	-0.0930855	-0.0800596	-0.0594894	-0.0381785	-0.0229756	-0.000304211	-0.00645874	-0.00885679
-0.287171	-0.111884	-0.112522	-0.0773673	0.0914907	-0.0381785	-0.0318153	0.00853554	-0.00881636	0.0227205
-0.231931	-0.0747858	-0.106695	-0.085443	0.0871172	-0.0381785	-0.0229884	-0.00054648	-0.00716624	-0.00965792
-0.232727	-0.0771785	-0.106242	-0.0781079	0.0741565	-0.0381703	-0.0318282	0.00829327	-0.0078852	-0.0111754
-0.252586	-0.0723067	-0.101289	-0.0734091	-0.0590867	-0.0381785	-0.0229733	-0.000547671	-0.00617529	-0.0103742
-0.294807	-0.083799	-0.0948507	-0.0882055	-0.0625389	-0.0381785	-0.0318282	0.00829327	-0.00716713	0.0134098
-0.262088	-0.083758	-0.103194	-0.08149	-0.0623441	-0.0381792	-0.0318282	0.00829327	-0.00578518	0.0229234
-0.236925	-0.0868922	-0.106695	-0.0793876	0.0885048	-0.0381787	-0.0229756	-0.000304211	-0.00784069	-0.0120453
-0.266395	-0.0835487	-0.103254	-0.0734852	-0.0623464	-0.0381703	-0.0318153	0.00853554	-0.00784247	0.0229234
-0.239563	-0.083791	-0.0908916	-0.0734852	-0.0623416	-0.0381785	-0.0318153	0.00829327	-0.00784247	0.0229234
1.93209	-0.0805427	0.619582	-0.0662127	0.0969514	-0.0354814	-0.0325267	0.00853554	-0.00517419	-0.0513679
-0.231266	-0.114912	-0.0877563	-0.0734827	-0.0600398	-0.0381792	-0.0229756	-0.000304211	-0.00784247	-0.00680147
-0.265502	-0.0836873	-0.10385	-0.0734775	-0.0633721	-0.0381786	-0.0318259	0.00829208	-0.00784247	0.0229234
-0.296282	-0.0835567	-0.109381	-0.0734174	-0.0671588	-0.0381785	-0.0318153	0.00853554	-0.00548612	0.00917564
-0.255274	-0.127888	-0.107711	-0.0854363	0.0866412	-0.0381785	-0.0318259	0.00829208	-0.00686896	0.0164137
-0.256558	-0.0835567	-0.0939519	-0.0734843	-0.06217	-0.0381703	-0.0318153	0.00853554	-0.00717972	0.0271576
-0.239818	-0.083799	-0.094282	-0.0861805	-0.0619716	-0.0381793	-0.0318282	0.00829327	-0.00716713	0.0229234
-0.297538	-0.083758	-0.101848	-0.0734775	-0.0633746	-0.0381785	-0.0318259	0.00829208	-0.00686896	0.00917564
-0.252048	-0.0883795	-0.108435	-0.0734769	0.0744237	-0.0381787	-0.0318131	0.00853435	-0.00721075	0.0249102
-0.252574	-0.140583	-0.1399	-0.0773679	0.0905275	-0.0381785	-0.0318153	0.00829327	-0.00784158	-0.00608516
-0.246417	-0.0721054	-0.098406	-0.0754979	-0.0656434	-0.0381785	-0.0229733	-0.000305402	-0.00784247	-0.00885679
-0.236071	-0.0769362	-0.106092	-0.0781076	0.0738081	-0.0381785	-0.0229756	-0.000304211	-0.00721075	-0.00965792
-0.31578	-0.0723557	-0.0976538	-0.0734852	-0.0648101	-0.0381787	-0.0229756	-0.00054648	-0.00716802	-0.00397769
1.91404	-0.0759951	0.558233	-0.0641898	-0.174724	-0.0354787	-0.0237034	-0.00054648	-0.00513057	-0.0430823
-0.261395	-0.083791	-0.0946781	-0.0734214	-0.0629944	-0.0381411	-0.0230009	-0.00054648	-0.00645963	0.0271576
-0.277753	-0.218146	-0.115865	-0.0734174	-0.0670194	-0.0381703	-0.0317828	0.173348	-0.00743441	0.0144269
-0.579586	-0.113696	-0.170599	-0.0728191	-0.0685462	-0.0381874	-0.0318153	0.00853554	-0.00743441	0.00051614
-0.310008	-0.432715	-0.11679	-0.0734769	-0.0659937	-0.0381703	-0.0317934	0.291574	-0.00881725	0.00051614
-0.22652	-0.130572	-0.0931378	-0.0815535	-0.0596361	-0.0381786	-0.0229733	-0.000305402	-0.00784158	-0.00680147
-0.225025	-0.0745317	-0.092477	-0.0815971	-0.0604681	-0.0381213	-0.0230009	-0.000304211	-0.00755724	-0.00885679
-0.309646	-0.455319	-0.107865	-0.0781045	-0.0661948	-0.0381875	-0.0317956	0.291575	-0.00881725	0.00051614
0.0766326	-0.074428	-0.0890006	-0.0735121	-0.0772192	-0.0378429	-0.0230023	-0.000305402	-0.00716802	-0.0202214
-0.606612	-0.432818	-0.116764	-0.0734907	-0.0670194	-0.0381901	-0.0318016	0.291575	-0.00881725	0.00051614
-0.301773	-0.218146	-0.111785	-0.078107	-0.0670179	-0.0381785	-0.0317828	0.173348	-0.00686896	0.000679171
-0.230683	-0.0745317	-0.0936233	-0.081563	-0.0604645	-0.0381607	-0.0230047	-0.000305402	-0.00784247	-0.0103742
-0.291247	-0.114585	-0.480325	1.78789	0.12193	-0.0347564	0.180615	-0.00772404	-0.00967395	0.0225575
0.257908	0.327433	-0.47794	1.92637	0.0351715	-0.0338198	0.214083	-0.0442808	-0.0388505	0.122669
-0.307291	-0.432818	-0.162672	-0.073482	-0.0675162	-0.0381874	-0.0318153	0.291575	-0.00881725	0.00475033
-0.283546	-0.445893	-0.204111	-0.0819823	0.095459	-0.0381704	-0.0318131	0.291574	-0.00686896	0.0268198
0.236022	0.568237	-0.137033	-0.0777512	0.201863	-0.0377463	0.0948032	0.0711173	-0.0324942	0.155251
-0.307272	-0.113696	-0.163637	-0.0815535	-0.0685456	-0.0381785	-0.0318131	0.00853435	-0.00881725	0.00475033
-0.306586	-0.083445	-0.103365	-0.0734775	-0.0670194	-0.0381785	-0.0317806	0.00853435	-0.00881636	0.0134098
-0.292975	-0.188007	-0.102845	-0.0734769	-0.0659937	-0.0381786	-0.0317806	0.173347	-0.00881725	0.00917564
-0.322269	-0.476024	-0.139284	-0.0819906	0.0945082	-0.0381785	-0.0317828	0.291575	-0.00881636	0.00473862
-0.328041	-0.118665	-0.137941	-0.0814849	0.0765259	-0.0381786	-0.0317806	0.00829208	-0.00747714	0.00266599
0.189492	0.502225	-0.1054	-0.0735195	-0.154554	-0.0377463	-0.0320194	0.00685906	-0.0347168	0.102284
-0.252873	-0.0914294	-0.0947992	-0.073482	-0.0633787	-0.0381874	-0.0318282	0.00829327	-0.00881725	0.0186611
-0.225107	-0.126633	-0.0934944	-0.0734852	-0.0594396	-0.0381785	-0.0229884	-0.00054648	-0.00784247	-0.00528402
-0.23168	-0.074733	-0.0924835	-0.0734174	-0.0604635	-0.0381785	-0.0229884	-0.00054648	-0.00645874	-0.0103742
-0.23325	-0.0871674	-0.101959	-0.0793222	0.0886714	-0.0381907	-0.0229944	-0.00054648	-0.00645785	-0.0120453
-0.247588	-0.0723147	-0.0981124	-0.073409	-0.0594426	-0.038158	-0.0230115	-0.000547671	-0.00476951	-0.0103742
-0.304149	-0.0793546	-0.170393	-0.0731805	0.0675231	-0.0379533	0.150788	-0.0426656	-0.00810606	-0.00477883
-0.223738	-0.074725	-0.15578	0.101181	-0.0867461	-0.0376767	0.150777	-0.0429929	-0.0242444	-0.00885679
-0.223099	-0.0606348	-0.0921243	0.101321	-0.0926306	-0.0376775	0.15079	-0.0426632	-0.0260444	-0.00885679
0.00352017	0.479175	-0.0890577	-0.0731795	-0.117511	-0.0376842	0.150569	-0.0484365	-0.00806228	-0.0368791
-0.225134	0.354728	-0.0924351	-0.0777752	-0.101589	-0.0379466	0.150775	-0.00847753	-0.00806228	-0.0312004
-0.311348	-0.0930252	-0.127346	-0.0773596	0.0958149	-0.0381785	-0.0318259	0.00829208	-0.00686896	0.0174693
-0.232392	-0.118694	-0.101957	-0.0793883	0.0886168	-0.0381785	-0.0229756	-0.000304211	-0.00716624	-0.00695512
[truncated: 5,900 more rows]

## Sheet: SHAP Otolaryngology
c.235delC	p.V37I	p.V27I	c.919_2A>G	p.E114G	c.299_300delAT	c.176del16bp	A1555G	p.I203T	p.H723R
-0.0429816	-0.126356	-0.0493292	-0.023087	-0.0162726	-0.0117029	-0.00385848	-0.00981657	-0.00314543	-0.00145388
-0.0429816	-0.126356	-0.0493292	-0.023087	-0.0162726	-0.0117029	-0.00385848	-0.00981657	-0.00314543	-0.00145388
-0.0429816	-0.126356	-0.0493292	-0.023087	-0.0162726	-0.0117029	-0.00385848	-0.00981657	-0.00314543	-0.00145388
-0.0429816	-0.126356	-0.0493292	-0.023087	-0.0162726	-0.0117029	-0.00385848	-0.00981657	-0.00314543	-0.00145388
-0.0429816	-0.126356	-0.0493292	-0.023087	-0.0162726	-0.0117029	-0.00385848	-0.00981657	-0.00314543	-0.00145388
-0.0429816	-0.126356	-0.0493292	-0.023087	-0.0162726	-0.0117029	-0.00385848	-0.00981657	-0.00314543	-0.00145388
-0.0429816	-0.126356	-0.0493292	-0.023087	-0.0162726	-0.0117029	-0.00385848	-0.00981657	-0.00314543	-0.00145388
-0.0429816	-0.126356	-0.0493292	-0.023087	-0.0162726	-0.0117029	-0.00385848	-0.00981657	-0.00314543	-0.00145388
-0.0429816	-0.126356	-0.0493292	-0.023087	-0.0162726	-0.0117029	-0.00385848	-0.00981657	-0.00314543	-0.00145388
-0.0429816	-0.126356	-0.0493292	-0.023087	-0.0162726	-0.0117029	-0.00385848	-0.00981657	-0.00314543	-0.00145388
-0.0429816	-0.126356	-0.0493292	-0.023087	-0.0162726	-0.0117029	-0.00385848	-0.00981657	-0.00314543	-0.00145388
-0.0429816	-0.126356	-0.0493292	-0.023087	-0.0162726	-0.0117029	-0.00385848	-0.00981657	-0.00314543	-0.00145388
-0.0429816	-0.126356	-0.0493292	-0.023087	-0.0162726	-0.0117029	-0.00385848	-0.00981657	-0.00314543	-0.00145388
-0.0429816	-0.126356	-0.0493292	-0.023087	-0.0162726	-0.0117029	-0.00385848	-0.00981657	-0.00314543	-0.00145388
-0.0429816	-0.126356	-0.0493292	-0.023087	-0.0162726	-0.0117029	-0.00385848	-0.00981657	-0.00314543	-0.00145388
-0.0429816	-0.126356	-0.0493292	-0.023087	-0.0162726	-0.0117029	-0.00385848	-0.00981657	-0.00314543	-0.00145388
-0.0429816	-0.126356	-0.0493292	-0.023087	-0.0162726	-0.0117029	-0.00385848	-0.00981657	-0.00314543	-0.00145388
-0.0429816	-0.126356	-0.0493292	-0.023087	-0.0162726	-0.0117029	-0.00385848	-0.00981657	-0.00314543	-0.00145388
-0.0429816	-0.126356	-0.0493292	-0.023087	-0.0162726	-0.0117029	-0.00385848	-0.00981657	-0.00314543	-0.00145388
-0.0429816	-0.126356	-0.0493292	-0.023087	-0.0162726	-0.0117029	-0.00385848	-0.00981657	-0.00314543	-0.00145388
-0.0429816	-0.126356	-0.0493292	-0.023087	-0.0162726	-0.0117029	-0.00385848	-0.00981657	-0.00314543	-0.00145388
-0.0429816	-0.126356	-0.0493292	-0.023087	-0.0162726	-0.0117029	-0.00385848	-0.00981657	-0.00314543	-0.00145388
-0.0429816	-0.126356	-0.0493292	-0.023087	-0.0162726	-0.0117029	-0.00385848	-0.00981657	-0.00314543	-0.00145388
-0.0429816	-0.126356	-0.0493292	-0.023087	-0.0162726	-0.0117029	-0.00385848	-0.00981657	-0.00314543	-0.00145388
-0.0429816	-0.126356	-0.0493292	-0.023087	-0.0162726	-0.0117029	-0.00385848	-0.00981657	-0.00314543	-0.00145388
-0.0429816	-0.126356	-0.0493292	-0.023087	-0.0162726	-0.0117029	-0.00385848	-0.00981657	-0.00314543	-0.00145388
-0.0429816	-0.126356	-0.0493292	-0.023087	-0.0162726	-0.0117029	-0.00385848	-0.00981657	-0.00314543	-0.00145388
-0.0429816	-0.126356	-0.0493292	-0.023087	-0.0162726	-0.0117029	-0.00385848	-0.00981657	-0.00314543	-0.00145388
-0.0429816	-0.126356	-0.0493292	-0.023087	-0.0162726	-0.0117029	-0.00385848	-0.00981657	-0.00314543	-0.00145388
-0.0429816	-0.126356	-0.0493292	-0.023087	-0.0162726	-0.0117029	-0.00385848	-0.00981657	-0.00314543	-0.00145388
-0.0429816	-0.126356	-0.0493292	-0.023087	-0.0162726	-0.0117029	-0.00385848	-0.00981657	-0.00314543	-0.00145388
-0.0429816	-0.126356	-0.0493292	-0.023087	-0.0162726	-0.0117029	-0.00385848	-0.00981657	-0.00314543	-0.00145388
-0.0429816	-0.126356	-0.0493292	-0.023087	-0.0162726	-0.0117029	-0.00385848	-0.00981657	-0.00314543	-0.00145388
-0.0429816	-0.126356	-0.0493292	-0.023087	-0.0162726	-0.0117029	-0.00385848	-0.00981657	-0.00314543	-0.00145388
-0.0429816	-0.126356	-0.0493292	-0.023087	-0.0162726	-0.0117029	-0.00385848	-0.00981657	-0.00314543	-0.00145388
-0.0429816	-0.126356	-0.0493292	-0.023087	-0.0162726	-0.0117029	-0.00385848	-0.00981657	-0.00314543	-0.00145388
-0.0187465	0.13663709711543537	-0.0133988	-0.00660873	-1.07901e-05	-0.00586151	-0.00153738	0.0044117	0.0017589	0.00171275
-0.036121	-0.0291611	-0.0607371	-0.0982399	-0.0106264	-0.00781164	-0.00980636	-0.0259281	-0.00903024	-0.0231364
-0.036121	-0.0291611	-0.0607371	-0.0982399	-0.0106264	-0.00781164	-0.00980636	-0.0259281	-0.00903024	-0.0231364
-0.036121	-0.0291611	-0.0607371	-0.0982399	-0.0106264	-0.00781164	-0.00980636	-0.0259281	-0.00903024	-0.0231364
-0.036121	-0.0291611	-0.0607371	-0.0982399	-0.0106264	-0.00781164	-0.00980636	-0.0259281	-0.00903024	-0.0231364
-0.036121	-0.0291611	-0.0607371	-0.0982399	-0.0106264	-0.00781164	-0.00980636	-0.0259281	-0.00903024	-0.0231364
-0.036121	-0.0291611	-0.0607371	-0.0982399	-0.0106264	-0.00781164	-0.00980636	-0.0259281	-0.00903024	-0.0231364
-0.036121	-0.0291611	-0.0607371	-0.0982399	-0.0106264	-0.00781164	-0.00980636	-0.0259281	-0.00903024	-0.0231364
-0.036121	-0.0291611	-0.0607371	-0.0982399	-0.0106264	-0.00781164	-0.00980636	-0.0259281	-0.00903024	-0.0231364
-0.036121	-0.0291611	-0.0607371	-0.0982399	-0.0106264	-0.00781164	-0.00980636	-0.0259281	-0.00903024	-0.0231364
-0.0539432	-0.00734046	-0.0691751	-0.0122907	-0.0369187	-0.0140251	-0.00867172	-0.0245615	-0.0335092	0.00583975
-0.0919548	0.012337155816965836	-0.0957855	-0.0133818	-0.0539684	-0.00977715	-0.00656604	-0.0183388	-0.0332095	0.00581958
-0.0626429	-0.0488599	-0.0848351	-0.128331	-0.057622	-0.0141047	-0.00995511	-0.0232939	-0.0558984	-0.158028
-0.0643058	-0.00677219	-0.12181	-0.0125976	0.00306267	-0.0107261	-0.00856573	-0.0514181	-0.0579887	0.00585545
-0.0418809	-0.289577	-0.0463799	-0.0222161	-0.018765	-0.0140447	-0.00396183	-0.00860246	-0.00296536	-0.00224152
-0.0576107	-0.00882454	-0.0428639	-0.0143687	-0.0162955	-0.0156416	-0.00741986	-0.0228996	-0.0299235	0.00342459
-0.0797055	-0.0130466	-0.0990939	-0.106735	-0.0500912	-0.0130908	-0.0103272	-0.0247495	-0.0633867	0.00340237
0.00808361	0.017575074704028516	0.0207055	0.00516445	0.027587893633445288	0.011591532854479458	0.00405545	-0.00849878	0.00224556	0.00140536
-0.0197813	0.013292575568725125	-0.0117408	-0.203767	-0.0967491	0.00369794	-0.00158227	-0.0139041	-0.0018755	-0.0302324
0.22451572651633903	0.018935449154338854	0.013608471854954703	-0.000755658	0.0100707	-0.00959178	-0.00684147	-0.00472529	-0.00425173	0.00355806
-0.00171628	0.010250289887114192	0.0459357	-0.00247591	-0.0123859	0.00415511	0.00452544	-0.0130582	-0.0128691	0.00505178
0.22451572651633903	0.018935449154338854	0.013608471854954703	-0.000755658	0.0100707	-0.00959178	-0.00684147	-0.00472529	-0.00425173	0.00355806
-0.0342843	0.020104638973563713	0.000672064	-0.0138582	0.0089771	-0.0243436	-0.0175059	0.0013905	0.00511362	-0.00158542
-0.00570601	0.0251936	0.0335177	0.022584	-0.0125531	0.00731479	9.720513168724179e-05	-0.00551643	-0.0013337	-0.0133345
0.00432488	0.013528943108885538	0.00863159	0.21488363444161854	-0.00724248	0.00875733	0.00185688	-0.00227292	0.00385378	-0.00169604
-0.00391452	0.00911371	-0.065155	-0.00495878	-0.0421954	0.00855009	0.00200118	-0.00650848	0.00151721	-0.000322638
0.23427940624390045	0.019066936096552706	0.015166476064603002	-0.000756674	0.0117529	-0.00998421	-0.00712726	-0.00467175	-0.004601	0.00386643
0.23427940624390045	0.019066936096552706	0.015166476064603002	-0.000756674	0.0117529	-0.00998421	-0.00712726	-0.00467175	-0.004601	0.00386643
0.00808361	0.017575074704028516	0.0207055	0.00516445	0.027587893633445288	0.011591532854479458	0.00405545	-0.00849878	0.00224556	0.00140536
0.00808361	0.017575074704028516	0.0207055	0.00516445	0.027587893633445288	0.011591532854479458	0.00405545	-0.00849878	0.00224556	0.00140536
0.000765225	0.00514532	0.051924	-0.000121485	0.0326304	0.19101451173660394	-0.0228653	0.00458811	0.000878912	0.00189539
-0.378265	-0.014318	-0.0526855	-0.00968622	-0.0278593	-0.0160687	-0.0127317	0.00288236	-0.00403801	-0.00319161
-0.0607274	-0.0113474	0.00519626	-0.0107765	-0.0267287	-0.00437812	-0.00143877	-0.0136052	-0.013135	0.00038054
-0.184746	-0.0117288	0.00593934	-0.00832228	0.011569816363762869	-0.11669	-0.0654111	-0.0172068	-0.0328687	0.00380846
0.00316891	0.00633733	0.011897791367834086	0.2126508557955766	-0.00249115	0.00568956	0.00199943	-0.00528706	-0.00545114	-0.000198467
-0.00348349	0.00642334	-0.00118006	-0.0169473	-0.0436925	0.00740544	0.000670396	0.00115577	0.00257555	0.1819668002437063
0.010878058307029427	0.057166	-0.00758962	0.012527564125745506	0.026145200458856654	-0.00439899	0.000783284	-0.00944281	0.0820559	0.0033351
0.16895951292802705	0.021030995649488238	0.011915946894909648	-0.00192242	0.0119222	-0.00739722	-0.00569116	-0.00297435	-0.0022709	0.00362348
-0.0034337	-0.00992757	-0.0174116	0.1413458680291096	-0.00771083	0.00157249	-0.00155231	-0.00765017	-0.00464014	0.16654454043435435
-0.04046	-0.0082831	-0.0577444	-0.0232952	-0.0323116	-0.00865788	-0.00524137	-0.0214211	-0.0345004	0.00603096
-0.0100284	-0.114468	0.0491155	0.00829605	0.013614455878444936	0.00240491	0.0013265	-0.00695508	0.00389657	-0.00398786
-0.0187465	0.13663709711543537	-0.0133988	-0.00660873	-1.07901e-05	-0.00586151	-0.00153738	0.0044117	0.0017589	0.00171275
-0.0205493	-0.181011	-0.059681	-0.0198353	-0.00877824	-0.00839704	-0.00305748	0.056933083862738224	-0.000639088	-0.000365675
-0.0100284	-0.114468	0.0491155	0.00829605	0.013614455878444936	0.00240491	0.0013265	-0.00695508	0.00389657	-0.00398786
-0.00391452	0.00911371	-0.065155	-0.00495878	-0.0421954	0.00855009	0.00200118	-0.00650848	0.00151721	-0.000322638
-0.00391452	0.00911371	-0.065155	-0.00495878	-0.0421954	0.00855009	0.00200118	-0.00650848	0.00151721	-0.000322638
-0.00391452	0.00911371	-0.065155	-0.00495878	-0.0421954	0.00855009	0.00200118	-0.00650848	0.00151721	-0.000322638
-0.0100284	-0.114468	0.0491155	0.00829605	0.013614455878444936	0.00240491	0.0013265	-0.00695508	0.00389657	-0.00398786
-0.0429816	-0.126356	-0.0493292	-0.023087	-0.0162726	-0.0117029	-0.00385848	-0.00981657	-0.00314543	-0.00145388
0.18457678681706813	0.0188008	0.0144774	-0.000450306	0.00940379	-0.00816937	-0.00583269	-0.00388676	-0.00327322	0.00308163
0.23427940624390045	0.019066936096552706	0.015166476064603002	-0.000756674	0.0117529	-0.00998421	-0.00712726	-0.00467175	-0.004601	0.00386643
-0.0162837	0.0880556	0.00740001	0.0854514	0.0327508	-0.00529681	-0.00221097	-0.00595948	0.014222521088915075	-0.0090721
-0.036121	-0.0291611	-0.0607371	-0.0982399	-0.0106264	-0.00781164	-0.00980636	-0.0259281	-0.00903024	-0.0231364
-0.202865	-0.0179576	-0.00582639	-0.00256144	0.00632062	-0.0551988	-0.0453734	0.00134057	-0.00414503	0.00258859
0.026538611897078145	0.023564172600987258	0.021198606803613552	0.00135664	0.017644130121258157	0.010383435102004297	0.0033568	0.0662372	0.00629275	0.00453422
0.00903488	0.0171859	-0.00889059	0.00136967	-0.00946576	0.00775552	0.00166838	0.0370581	0.0053871	0.00821439
0.000765225	0.00514532	0.051924	-0.000121485	0.0326304	0.19101451173660394	-0.0228653	0.00458811	0.000878912	0.00189539
-0.0198344	0.0781138	0.00467133	0.12507440011250998	0.037555351853330816	-0.00596793	-0.00285659	-0.00692041	0.0212631	-0.0114883
-0.0836327	0.00754684	0.0599844	-0.00465557	0.0332252	0.12414249646104422	0.14166071817431808	-0.00797884	-0.0105261	0.00247142
-0.00249441	-0.00297346	0.015015228945923175	0.0950821	-0.00153629	0.00474223	0.0012702	-0.00467294	-0.00687299	0.10984631901295717
-0.0162837	0.0880556	0.00740001	0.0854514	0.0327508	-0.00529681	-0.00221097	-0.00595948	0.014222521088915075	-0.0090721
0.23427940624390045	0.019066936096552706	0.015166476064603002	-0.000756674	0.0117529	-0.00998421	-0.00712726	-0.00467175	-0.004601	0.00386643
-0.0274676	-0.039026	-0.0245036	-0.0132318	-0.00384993	-0.00760714	-0.00131943	-0.00614345	0.00142684	0.000364209
0.000765225	0.00514532	0.051924	-0.000121485	0.0326304	0.19101451173660394	-0.0228653	0.00458811	0.000878912	0.00189539
0.0068661	0.014722023552380363	0.00695105	0.1899150016834343	0.00709388	0.010067769591385452	0.00255184	-0.00376221	-0.000845639	-0.00162664
0.010878058307029427	0.057166	-0.00758962	0.012527564125745506	0.026145200458856654	-0.00439899	0.000783284	-0.00944281	0.0820559	0.0033351
-0.0187465	0.13663709711543537	-0.0133988	-0.00660873	-1.07901e-05	-0.00586151	-0.00153738	0.0044117	0.0017589	0.00171275
0.0068661	0.014722023552380363	0.00695105	0.1899150016834343	0.00709388	0.010067769591385452	0.00255184	-0.00376221	-0.000845639	-0.00162664
0.0029653	0.010577390209132204	0.00582851	0.0491606	0.016103068579408516	0.00976509	0.00165	-0.0013907	-0.00301816	0.17714866895541687
0.0068661	0.014722023552380363	0.00695105	0.1899150016834343	0.00709388	0.010067769591385452	0.00255184	-0.00376221	-0.000845639	-0.00162664
-0.184746	-0.0117288	0.00593934	-0.00832228	0.011569816363762869	-0.11669	-0.0654111	-0.0172068	-0.0328687	0.00380846
-0.202865	-0.0179576	-0.00582639	-0.00256144	0.00632062	-0.0551988	-0.0453734	0.00134057	-0.00414503	0.00258859
0.010878058307029427	0.057166	-0.00758962	0.012527564125745506	0.026145200458856654	-0.00439899	0.000783284	-0.00944281	0.0820559	0.0033351
-0.0342843	0.020104638973563713	0.000672064	-0.0138582	0.0089771	-0.0243436	-0.0175059	0.0013905	0.00511362	-0.00158542
-0.036121	-0.0291611	-0.0607371	-0.0982399	-0.0106264	-0.00781164	-0.00980636	-0.0259281	-0.00903024	-0.0231364
0.00808361	0.017575074704028516	0.0207055	0.00516445	0.027587893633445288	0.011591532854479458	0.00405545	-0.00849878	0.00224556	0.00140536
-0.00185713	0.00833378	-0.0174858	0.2924020728958737	-0.00752384	0.00225149	-0.000964932	-0.00795265	-0.0105618	0.000196443
-0.0100284	-0.114468	0.0491155	0.00829605	0.013614455878444936	0.00240491	0.0013265	-0.00695508	0.00389657	-0.00398786
-0.000159955	0.013479283384060176	0.026829149744269507	0.00653696	0.000954123	0.00843609	0.00223107	-0.0064272	0.00807447	-0.000255802
-0.0205493	-0.181011	-0.059681	-0.0198353	-0.00877824	-0.00839704	-0.00305748	0.056933083862738224	-0.000639088	-0.000365675
0.23427940624390045	0.019066936096552706	0.015166476064603002	-0.000756674	0.0117529	-0.00998421	-0.00712726	-0.00467175	-0.004601	0.00386643
0.00808361	0.017575074704028516	0.0207055	0.00516445	0.027587893633445288	0.011591532854479458	0.00405545	-0.00849878	0.00224556	0.00140536
0.00903488	0.0171859	-0.00889059	0.00136967	-0.00946576	0.00775552	0.00166838	0.0370581	0.0053871	0.00821439
0.000765225	0.00514532	0.051924	-0.000121485	0.0326304	0.19101451173660394	-0.0228653	0.00458811	0.000878912	0.00189539
-0.00171628	0.010250289887114192	0.0459357	-0.00247591	-0.0123859	0.00415511	0.00452544	-0.0130582	-0.0128691	0.00505178
-0.00655389	0.025686852649776954	0.052957143236905785	0.00159643	0.0544444	0.00944861	0.00348539	-0.004829	0.0017873	0.001012
0.23427940624390045	0.019066936096552706	0.015166476064603002	-0.000756674	0.0117529	-0.00998421	-0.00712726	-0.00467175	-0.004601	0.00386643
-0.0188254	-0.149503	-0.0567053	-0.0154503	-0.00843844	-0.0080969	-0.00317868	-0.160324	-0.00260927	0.000262979
-0.0429816	-0.126356	-0.0493292	-0.023087	-0.0162726	-0.0117029	-0.00385848	-0.00981657	-0.00314543	-0.00145388
-0.00391452	0.00911371	-0.065155	-0.00495878	-0.0421954	0.00855009	0.00200118	-0.00650848	0.00151721	-0.000322638
-0.202865	-0.0179576	-0.00582639	-0.00256144	0.00632062	-0.0551988	-0.0453734	0.00134057	-0.00414503	0.00258859
-0.0296742	-0.143327	-0.0450622	-0.0138523	0.00888344	-0.0115124	-0.00492527	-0.00762953	-0.241452	-0.0131587
-0.0164336	0.0029513	0.0186069	-0.00384702	-0.0403773	0.00648081	0.000192537	-0.0155186	0.0213014	-0.00148218
-0.0100284	-0.114468	0.0491155	0.00829605	0.013614455878444936	0.00240491	0.0013265	-0.00695508	0.00389657	-0.00398786
0.0176914	0.0427658	-0.027412	-0.00514211	-0.0131934	0.00122044	-0.00087179	0.12186423004003415	-0.0134055	0.00824116
-0.00185713	0.00833378	-0.0174858	0.2924020728958737	-0.00752384	0.00225149	-0.000964932	-0.00795265	-0.0105618	0.000196443
-0.036121	-0.0291611	-0.0607371	-0.0982399	-0.0106264	-0.00781164	-0.00980636	-0.0259281	-0.00903024	-0.0231364
-0.011689	0.0078586	0.0490121	-0.0011412	0.031473773928432924	0.13134860253931083	-0.018009	0.00395301	0.000323062	0.00164361
-0.036121	-0.0291611	-0.0607371	-0.0982399	-0.0106264	-0.00781164	-0.00980636	-0.0259281	-0.00903024	-0.0231364
0.00246421	0.0044055	0.039720172422704564	-0.0338053	0.0677955	0.00933586	0.00213695	0.00141442	-0.00171798	-0.045353
0.012900954344750762	0.0226212	0.029970282526778424	0.00597568	0.038798732445540045	0.012588103462449417	0.00403779	-0.00550498	0.00350599	0.000420899
0.23427940624390045	0.019066936096552706	0.015166476064603002	-0.000756674	0.0117529	-0.00998421	-0.00712726	-0.00467175	-0.004601	0.00386643
0.019167	0.018374464791085617	0.0255618	-0.003211	0.000679274	0.00507814	0.00362065	0.084669	-0.00371542	0.00527796
0.00808361	0.017575074704028516	0.0207055	0.00516445	0.027587893633445288	0.011591532854479458	0.00405545	-0.00849878	0.00224556	0.00140536
0.00808361	0.017575074704028516	0.0207055	0.00516445	0.027587893633445288	0.011591532854479458	0.00405545	-0.00849878	0.00224556	0.00140536
-0.00171628	0.010250289887114192	0.0459357	-0.00247591	-0.0123859	0.00415511	0.00452544	-0.0130582	-0.0128691	0.00505178
-0.202865	-0.0179576	-0.00582639	-0.00256144	0.00632062	-0.0551988	-0.0453734	0.00134057	-0.00414503	0.00258859
0.00903488	0.0171859	-0.00889059	0.00136967	-0.00946576	0.00775552	0.00166838	0.0370581	0.0053871	0.00821439
0.00808361	0.017575074704028516	0.0207055	0.00516445	0.027587893633445288	0.011591532854479458	0.00405545	-0.00849878	0.00224556	0.00140536
-0.00917017	0.0246659	0.015513183588943928	-0.101061	-0.0482205	0.00621515	0.000433175	-0.00808482	0.00303125	-0.0138852
0.0068661	0.014722023552380363	0.00695105	0.1899150016834343	0.00709388	0.010067769591385452	0.00255184	-0.00376221	-0.000845639	-0.00162664
-0.000159955	0.013479283384060176	0.026829149744269507	0.00653696	0.000954123	0.00843609	0.00223107	-0.0064272	0.00807447	-0.000255802
-0.00171628	0.010250289887114192	0.0459357	-0.00247591	-0.0123859	0.00415511	0.00452544	-0.0130582	-0.0128691	0.00505178
-0.00171628	0.010250289887114192	0.0459357	-0.00247591	-0.0123859	0.00415511	0.00452544	-0.0130582	-0.0128691	0.00505178
-0.00171628	0.010250289887114192	0.0459357	-0.00247591	-0.0123859	0.00415511	0.00452544	-0.0130582	-0.0128691	0.00505178
0.011698864434879422	0.021674347988770916	0.0303833	0.00656888	0.037100068205123835	0.012561672503595106	0.0044093	-0.00599237	0.00325974	0.00215703
0.23427940624390045	0.019066936096552706	0.015166476064603002	-0.000756674	0.0117529	-0.00998421	-0.00712726	-0.00467175	-0.004601	0.00386643
0.000765225	0.00514532	0.051924	-0.000121485	0.0326304	0.19101451173660394	-0.0228653	0.00458811	0.000878912	0.00189539
0.000765225	0.00514532	0.051924	-0.000121485	0.0326304	0.19101451173660394	-0.0228653	0.00458811	0.000878912	0.00189539
0.00808361	0.017575074704028516	0.0207055	0.00516445	0.027587893633445288	0.011591532854479458	0.00405545	-0.00849878	0.00224556	0.00140536
0.0176914	0.0427658	-0.027412	-0.00514211	-0.0131934	0.00122044	-0.00087179	0.12186423004003415	-0.0134055	0.00824116
0.00808361	0.017575074704028516	0.0207055	0.00516445	0.027587893633445288	0.011591532854479458	0.00405545	-0.00849878	0.00224556	0.00140536
0.00808361	0.017575074704028516	0.0207055	0.00516445	0.027587893633445288	0.011591532854479458	0.00405545	-0.00849878	0.00224556	0.00140536
-0.0370036	0.0345583	-0.0324795	0.011160813468203126	-0.0106374	-0.0100237	0.00388193	-0.0108106	-0.0176294	0.010174195112123733
0.00432488	0.013528943108885538	0.00863159	0.21488363444161854	-0.00724248	0.00875733	0.00185688	-0.00227292	0.00385378	-0.00169604
-0.0289611	0.10374522942269639	-0.0269371	-0.0509183	-0.0175708	-0.00853127	-0.00253918	-0.00396936	-0.00721642	0.11829233911311601
0.23427940624390045	0.019066936096552706	0.015166476064603002	-0.000756674	0.0117529	-0.00998421	-0.00712726	-0.00467175	-0.004601	0.00386643
-0.0429816	-0.126356	-0.0493292	-0.023087	-0.0162726	-0.0117029	-0.00385848	-0.00981657	-0.00314543	-0.00145388
0.00808361	0.017575074704028516	0.0207055	0.00516445	0.027587893633445288	0.011591532854479458	0.00405545	-0.00849878	0.00224556	0.00140536
0.00808361	0.017575074704028516	0.0207055	0.00516445	0.027587893633445288	0.011591532854479458	0.00405545	-0.00849878	0.00224556	0.00140536
-0.013338	-0.0762353	0.10991188501902213	-0.0121531	0.0191829	-0.00243852	0.00122874	-0.0117581	0.000822654	-0.00153449
-0.0626429	-0.0488599	-0.0848351	-0.128331	-0.057622	-0.0141047	-0.00995511	-0.0232939	-0.0558984	-0.158028
0.00135557	0.0098593	-0.00503668	0.057078362336124004	0.00767082	0.00925642	0.00115449	0.00718073	-0.000309522	0.15247022055837825
0.00136465	0.0411741	0.0425647	-0.0044245	-0.00159727	0.0052138	0.00105832	-0.00327384	0.0917968	-0.0150801
0.00808361	0.017575074704028516	0.0207055	0.00516445	0.027587893633445288	0.011591532854479458	0.00405545	-0.00849878	0.00224556	0.00140536
-0.0249496	-0.0079746	-0.0159717	-0.0552994	-0.0152926	-0.00362367	-0.00226257	-0.00961476	-0.0273026	-0.0390673
-0.00861095	0.0284238	-0.0141555	-0.00959165	-0.00518168	0.00237973	0.000546587	-0.00901458	-0.0127535	0.00804069
-0.0048169	0.0103603	0.0629038	-0.00238596	0.034161790658324746	-0.0261121	0.17781355759209203	0.00723128	0.00421088	0.0024029
-0.00116113	0.0273524	-0.00260625	0.00771023	-0.00687841	0.00240756	0.00146443	-0.00858988	-0.0130765	0.00221001
0.00808361	0.017575074704028516	0.0207055	0.00516445	0.027587893633445288	0.011591532854479458	0.00405545	-0.00849878	0.00224556	0.00140536
0.23427940624390045	0.019066936096552706	0.015166476064603002	-0.000756674	0.0117529	-0.00998421	-0.00712726	-0.00467175	-0.004601	0.00386643
0.010878058307029427	0.057166	-0.00758962	0.012527564125745506	0.026145200458856654	-0.00439899	0.000783284	-0.00944281	0.0820559	0.0033351
0.00808361	0.017575074704028516	0.0207055	0.00516445	0.027587893633445288	0.011591532854479458	0.00405545	-0.00849878	0.00224556	0.00140536
0.010878058307029427	0.057166	-0.00758962	0.012527564125745506	0.026145200458856654	-0.00439899	0.000783284	-0.00944281	0.0820559	0.0033351
-0.0197813	0.013292575568725125	-0.0117408	-0.203767	-0.0967491	0.00369794	-0.00158227	-0.0139041	-0.0018755	-0.0302324
-0.0132357	0.0217697	-0.0032964	-0.185053	-0.0162838	0.00590052	-0.000580266	-0.0148315	-0.0121398	-0.0344549
0.00799283	0.0254341	-0.0189127	-0.011248	-0.0289465	0.00460309	0.00177942	0.032211019043521395	-0.127933	0.0017635
-0.0214043	0.00404117	-0.0363106	-0.00432646	-0.0286561	0.00389967	0.00167064	-0.012097	-0.00364335	-0.00145213
-0.0187465	0.13663709711543537	-0.0133988	-0.00660873	-1.07901e-05	-0.00586151	-0.00153738	0.0044117	0.0017589	0.00171275
-0.0048169	0.0103603	0.0629038	-0.00238596	0.034161790658324746	-0.0261121	0.17781355759209203	0.00723128	0.00421088	0.0024029
-0.0151005	0.027993981196796056	0.016705981523135262	-0.0174591	0.0229837	0.00240844	-0.00147896	-0.00897485	-0.0135064	0.00814618
0.0176914	0.0427658	-0.027412	-0.00514211	-0.0131934	0.00122044	-0.00087179	0.12186423004003415	-0.0134055	0.00824116
-0.00171628	0.010250289887114192	0.0459357	-0.00247591	-0.0123859	0.00415511	0.00452544	-0.0130582	-0.0128691	0.00505178
0.0176914	0.0427658	-0.027412	-0.00514211	-0.0131934	0.00122044	-0.00087179	0.12186423004003415	-0.0134055	0.00824116
-0.0126899	-0.00679717	0.026017134348511536	-0.0344557	0.043926909043141955	0.012529193085389875	0.000440932	-0.00167807	-0.00105917	0.11000744914391333
-0.0187465	0.13663709711543537	-0.0133988	-0.00660873	-1.07901e-05	-0.00586151	-0.00153738	0.0044117	0.0017589	0.00171275
0.0176914	0.0427658	-0.027412	-0.00514211	-0.0131934	0.00122044	-0.00087179	0.12186423004003415	-0.0134055	0.00824116
0.23427940624390045	0.019066936096552706	0.015166476064603002	-0.000756674	0.0117529	-0.00998421	-0.00712726	-0.00467175	-0.004601	0.00386643
-0.0478432	0.013468828365359023	0.043485988570429485	0.00286431	0.034986373952211616	0.14693311046043225	-0.0133232	-0.00865843	-0.0131116	0.00526426
0.23427940624390045	0.019066936096552706	0.015166476064603002	-0.000756674	0.0117529	-0.00998421	-0.00712726	-0.00467175	-0.004601	0.00386643
0.00808361	0.017575074704028516	0.0207055	0.00516445	0.027587893633445288	0.011591532854479458	0.00405545	-0.00849878	0.00224556	0.00140536
-0.0342843	0.020104638973563713	0.000672064	-0.0138582	0.0089771	-0.0243436	-0.0175059	0.0013905	0.00511362	-0.00158542
0.23427940624390045	0.019066936096552706	0.015166476064603002	-0.000756674	0.0117529	-0.00998421	-0.00712726	-0.00467175	-0.004601	0.00386643
0.019167	0.018374464791085617	0.0255618	-0.003211	0.000679274	0.00507814	0.00362065	0.084669	-0.00371542	0.00527796
-0.0622063	-0.00647131	-0.0539812	-0.0106985	-0.00982813	-0.0148665	-0.326779	-0.0140708	-0.00565945	-0.00243892
-0.0904533	0.011779377689547161	0.00938315	-0.00499483	0.020636304682251264	-0.0981402	-0.0280362	-0.00978235	0.0379385	-0.00637704
-0.202865	-0.0179576	-0.00582639	-0.00256144	0.00632062	-0.0551988	-0.0453734	0.00134057	-0.00414503	0.00258859
-0.00403699	-0.0445686	0.0325988	0.23856408149062353	0.022718927209671006	0.000616812	0.00112926	-0.00408756	0.00494265	-0.00204298
0.23427940624390045	0.019066936096552706	0.015166476064603002	-0.000756674	0.0117529	-0.00998421	-0.00712726	-0.00467175	-0.004601	0.00386643
-0.00171628	0.010250289887114192	0.0459357	-0.00247591	-0.0123859	0.00415511	0.00452544	-0.0130582	-0.0128691	0.00505178
-0.0478432	0.013468828365359023	0.043485988570429485	0.00286431	0.034986373952211616	0.14693311046043225	-0.0133232	-0.00865843	-0.0131116	0.00526426
0.00808361	0.017575074704028516	0.0207055	0.00516445	0.027587893633445288	0.011591532854479458	0.00405545	-0.00849878	0.00224556	0.00140536
-0.0048169	0.0103603	0.0629038	-0.00238596	0.034161790658324746	-0.0261121	0.17781355759209203	0.00723128	0.00421088	0.0024029
0.00808361	0.017575074704028516	0.0207055	0.00516445	0.027587893633445288	0.011591532854479458	0.00405545	-0.00849878	0.00224556	0.00140536
0.23427940624390045	0.019066936096552706	0.015166476064603002	-0.000756674	0.0117529	-0.00998421	-0.00712726	-0.00467175	-0.004601	0.00386643
0.00808361	0.017575074704028516	0.0207055	0.00516445	0.027587893633445288	0.011591532854479458	0.00405545	-0.00849878	0.00224556	0.00140536
-0.0187465	0.13663709711543537	-0.0133988	-0.00660873	-1.07901e-05	-0.00586151	-0.00153738	0.0044117	0.0017589	0.00171275
0.00466284	0.016255956741188647	-0.0308596	-0.00530142	-0.00963915	-4.11243e-05	-0.00272772	0.20690055737648708	-0.0110866	0.00550704
0.000765225	0.00514532	0.051924	-0.000121485	0.0326304	0.19101451173660394	-0.0228653	0.00458811	0.000878912	0.00189539
-0.0622063	-0.00647131	-0.0539812	-0.0106985	-0.00982813	-0.0148665	-0.326779	-0.0140708	-0.00565945	-0.00243892
-0.0090131	0.018552939302035918	-0.00256618	0.11246956951656319	0.012996331038692176	-0.00307368	-0.000849807	-0.00214809	0.011978507295630565	0.12348722022107544
-0.00971812	0.00952554	0.0985196	-0.0040191	0.0758633	0.00316583	0.00235036	-0.0140833	-0.00881333	0.0034233
0.010878058307029427	0.057166	-0.00758962	0.012527564125745506	0.026145200458856654	-0.00439899	0.000783284	-0.00944281	0.0820559	0.0033351
0.010878058307029427	0.057166	-0.00758962	0.012527564125745506	0.026145200458856654	-0.00439899	0.000783284	-0.00944281	0.0820559	0.0033351
0.0176914	0.0427658	-0.027412	-0.00514211	-0.0131934	0.00122044	-0.00087179	0.12186423004003415	-0.0134055	0.00824116
0.00808361	0.017575074704028516	0.0207055	0.00516445	0.027587893633445288	0.011591532854479458	0.00405545	-0.00849878	0.00224556	0.00140536
0.23427940624390045	0.019066936096552706	0.015166476064603002	-0.000756674	0.0117529	-0.00998421	-0.00712726	-0.00467175	-0.004601	0.00386643
-0.0836327	0.00754684	0.0599844	-0.00465557	0.0332252	0.12414249646104422	0.14166071817431808	-0.00797884	-0.0105261	0.00247142
-0.00171628	0.010250289887114192	0.0459357	-0.00247591	-0.0123859	0.00415511	0.00452544	-0.0130582	-0.0128691	0.00505178
-0.0342843	0.020104638973563713	0.000672064	-0.0138582	0.0089771	-0.0243436	-0.0175059	0.0013905	0.00511362	-0.00158542
-0.00171628	0.010250289887114192	0.0459357	-0.00247591	-0.0123859	0.00415511	0.00452544	-0.0130582	-0.0128691	0.00505178
-0.202865	-0.0179576	-0.00582639	-0.00256144	0.00632062	-0.0551988	-0.0453734	0.00134057	-0.00414503	0.00258859
0.00790144	0.014770920022004265	-0.0880956	-0.00417876	-0.0447971	0.00789458	0.00142569	0.044793247608449084	0.00194493	0.014518428737478682
-0.036121	-0.0291611	-0.0607371	-0.0982399	-0.0106264	-0.00781164	-0.00980636	-0.0259281	-0.00903024	-0.0231364
0.23427940624390045	0.019066936096552706	0.015166476064603002	-0.000756674	0.0117529	-0.00998421	-0.00712726	-0.00467175	-0.004601	0.00386643
-0.00478221	-0.0121595	-0.0222353	0.15687109680910633	-0.0104592	0.00120299	-0.00151517	-0.00848406	-0.00523337	0.18836518582466952
-0.000159955	0.013479283384060176	0.026829149744269507	0.00653696	0.000954123	0.00843609	0.00223107	-0.0064272	0.00807447	-0.000255802
-0.00664971	-0.00554548	-0.00370243	-0.0255461	0.014069939638125514	0.000416042	-0.00309615	-0.0146592	0.00272833	-0.0124879
-0.0118059	-0.00035117	0.061557786263734725	-0.0851523	0.0512458	0.00194839	0.000250025	-0.0135161	-0.0130249	-0.0166198
0.000765225	0.00514532	0.051924	-0.000121485	0.0326304	0.19101451173660394	-0.0228653	0.00458811	0.000878912	0.00189539
0.026538611897078145	0.023564172600987258	0.021198606803613552	0.00135664	0.017644130121258157	0.010383435102004297	0.0033568	0.0662372	0.00629275	0.00453422
0.00808361	0.017575074704028516	0.0207055	0.00516445	0.027587893633445288	0.011591532854479458	0.00405545	-0.00849878	0.00224556	0.00140536
-0.473844	-0.014492	-0.040091	-0.0121587	-0.0335575	-0.0150713	-0.0114177	-0.0364294	-0.00519313	-0.0008995
0.026538611897078145	0.023564172600987258	0.021198606803613552	0.00135664	0.017644130121258157	0.010383435102004297	0.0033568	0.0662372	0.00629275	0.00453422
0.00903488	0.0171859	-0.00889059	0.00136967	-0.00946576	0.00775552	0.00166838	0.0370581	0.0053871	0.00821439
0.00808361	0.017575074704028516	0.0207055	0.00516445	0.027587893633445288	0.011591532854479458	0.00405545	-0.00849878	0.00224556	0.00140536
0.010878058307029427	0.057166	-0.00758962	0.012527564125745506	0.026145200458856654	-0.00439899	0.000783284	-0.00944281	0.0820559	0.0033351
-0.0211854	-0.00329262	-0.013863	-0.00665963	-0.00916398	0.00820697	1.6265828738822163e-05	-0.015054	-0.00249532	-0.0371163
-0.0137642	-0.00919895	-0.0142349	-0.0349153	0.00720125	-0.00144724	-0.00409503	-0.017324	0.00359018	-0.0143047
0.00808361	0.017575074704028516	0.0207055	0.00516445	0.027587893633445288	0.011591532854479458	0.00405545	-0.00849878	0.00224556	0.00140536
0.010878058307029427	0.057166	-0.00758962	0.012527564125745506	0.026145200458856654	-0.00439899	0.000783284	-0.00944281	0.0820559	0.0033351
0.00808361	0.017575074704028516	0.0207055	0.00516445	0.027587893633445288	0.011591532854479458	0.00405545	-0.00849878	0.00224556	0.00140536
-0.235725	-0.0233192	-0.0259892	-0.00671868	0.00332359	-0.0485182	-0.0356225	-0.00123753	-0.00714798	0.00141
-0.0429816	-0.126356	-0.0493292	-0.023087	-0.0162726	-0.0117029	-0.00385848	-0.00981657	-0.00314543	-0.00145388
0.00816732	0.022198	-0.0286602	0.00495869	-0.0131055	-0.00098189	-0.00190547	-0.0108214	-0.0194484	0.00690437
-0.000159955	0.013479283384060176	0.026829149744269507	0.00653696	0.000954123	0.00843609	0.00223107	-0.0064272	0.00807447	-0.000255802
-0.036121	-0.0291611	-0.0607371	-0.0982399	-0.0106264	-0.00781164	-0.00980636	-0.0259281	-0.00903024	-0.0231364
0.00808361	0.017575074704028516	0.0207055	0.00516445	0.027587893633445288	0.011591532854479458	0.00405545	-0.00849878	0.00224556	0.00140536
-0.202865	-0.0179576	-0.00582639	-0.00256144	0.00632062	-0.0551988	-0.0453734	0.00134057	-0.00414503	0.00258859
-0.00391452	0.00911371	-0.065155	-0.00495878	-0.0421954	0.00855009	0.00200118	-0.00650848	0.00151721	-0.000322638
0.00652345	0.025500050498275386	0.002174	0.2350754919682525	-0.00555271	0.00663624	0.0022409	-0.00109034	-0.0323793	-0.00143729
-0.00171628	0.010250289887114192	0.0459357	-0.00247591	-0.0123859	0.00415511	0.00452544	-0.0130582	-0.0128691	0.00505178
0.000765225	0.00514532	0.051924	-0.000121485	0.0326304	0.19101451173660394	-0.0228653	0.00458811	0.000878912	0.00189539
-0.0836327	0.00754684	0.0599844	-0.00465557	0.0332252	0.12414249646104422	0.14166071817431808	-0.00797884	-0.0105261	0.00247142
-0.0048169	0.0103603	0.0629038	-0.00238596	0.034161790658324746	-0.0261121	0.17781355759209203	0.00723128	0.00421088	0.0024029
-0.00185713	0.00833378	-0.0174858	0.2924020728958737	-0.00752384	0.00225149	-0.000964932	-0.00795265	-0.0105618	0.000196443
0.010878058307029427	0.057166	-0.00758962	0.012527564125745506	0.026145200458856654	-0.00439899	0.000783284	-0.00944281	0.0820559	0.0033351
0.010486088641199095	0.022987250223241062	0.030239860316483808	0.000684874	0.034234005091189214	0.012045749224016652	0.00368035	-0.00517004	0.00229143	0.00212637
-0.013338	-0.0762353	0.10991188501902213	-0.0121531	0.0191829	-0.00243852	0.00122874	-0.0117581	0.000822654	-0.00153449
-0.0187465	0.13663709711543537	-0.0133988	-0.00660873	-1.07901e-05	-0.00586151	-0.00153738	0.0044117	0.0017589	0.00171275
-0.000159955	0.013479283384060176	0.026829149744269507	0.00653696	0.000954123	0.00843609	0.00223107	-0.0064272	0.00807447	-0.000255802
-0.0167605	-0.00398384	-0.0235904	0.1785187204064627	-0.0026681	-0.000202178	-0.00320537	-0.0115341	-0.00599	-0.00781391
-0.00412655	-0.0911242	0.00491033	0.21923469138533314	-0.0226308	0.00380256	0.00150925	-0.00322255	0.00405283	-0.00503408
-0.0100284	-0.114468	0.0491155	0.00829605	0.013614455878444936	0.00240491	0.0013265	-0.00695508	0.00389657	-0.00398786
-0.142144	0.00812673	0.0275846	-0.0168116	0.00340467	-0.0577652	-0.0884043	-0.0176491	-0.0214575	0.0042703
-0.00612052	0.00572564	0.0663408	0.00987164	0.0160028	0.0031991	0.000581898	-0.00968033	0.00657134	-0.0125746
-0.03317	-0.02392	0.0236021	-0.0745589	-0.0488147	-0.00220985	-0.00179811	-0.0125398	-0.017881	-0.274857
-0.00171628	0.010250289887114192	0.0459357	-0.00247591	-0.0123859	0.00415511	0.00452544	-0.0130582	-0.0128691	0.00505178
-0.0797055	-0.0130466	-0.0990939	-0.106735	-0.0500912	-0.0130908	-0.0103272	-0.0247495	-0.0633867	0.00340237
-0.0292625	0.057043141907072194	-0.0231472	-0.0139852	-0.00886768	-0.00818466	-0.00264523	-0.00681295	-0.000153296	-8.76798e-05
-0.0429816	-0.126356	-0.0493292	-0.023087	-0.0162726	-0.0117029	-0.00385848	-0.00981657	-0.00314543	-0.00145388
-0.0245639	-0.0272161	-0.022708	-0.0129493	-0.00554289	-0.00733706	-0.00149445	-0.00614401	0.00152983	0.000407768
-0.202865	-0.0179576	-0.00582639	-0.00256144	0.00632062	-0.0551988	-0.0453734	0.00134057	-0.00414503	0.00258859
-0.0576107	-0.00882454	-0.0428639	-0.0143687	-0.0162955	-0.0156416	-0.00741986	-0.0228996	-0.0299235	0.00342459
-0.202865	-0.0179576	-0.00582639	-0.00256144	0.00632062	-0.0551988	-0.0453734	0.00134057	-0.00414503	0.00258859
-0.0741936	0.00461376	0.0653051	-0.00419144	0.0590735	-0.0134625	-0.0105092	0.00439083	-0.00090848	0.000874555
0.23427940624390045	0.019066936096552706	0.015166476064603002	-0.000756674	0.0117529	-0.00998421	-0.00712726	-0.00467175	-0.004601	0.00386643
-0.308659	0.00873687	-0.0174908	-0.00532933	0.00838625	-0.0340429	-0.0270906	-0.0030537	-0.0315081	-0.00173418
-0.0187465	0.13663709711543537	-0.0133988	-0.00660873	-1.07901e-05	-0.00586151	-0.00153738	0.0044117	0.0017589	0.00171275
-0.0132357	0.0217697	-0.0032964	-0.185053	-0.0162838	0.00590052	-0.000580266	-0.0148315	-0.0121398	-0.0344549
-0.0132357	0.0217697	-0.0032964	-0.185053	-0.0162838	0.00590052	-0.000580266	-0.0148315	-0.0121398	-0.0344549
0.23427940624390045	0.019066936096552706	0.015166476064603002	-0.000756674	0.0117529	-0.00998421	-0.00712726	-0.00467175	-0.004601	0.00386643
0.0176914	0.0427658	-0.027412	-0.00514211	-0.0131934	0.00122044	-0.00087179	0.12186423004003415	-0.0134055	0.00824116
0.00808361	0.017575074704028516	0.0207055	0.00516445	0.027587893633445288	0.011591532854479458	0.00405545	-0.00849878	0.00224556	0.00140536
0.00808361	0.017575074704028516	0.0207055	0.00516445	0.027587893633445288	0.011591532854479458	0.00405545	-0.00849878	0.00224556	0.00140536
-0.153906	0.0077171	0.013289043336343382	-0.00125497	0.050596371818251405	-0.00396767	-0.00596741	0.011140232529919586	0.00203796	-0.000713817
0.019167	0.018374464791085617	0.0255618	-0.003211	0.000679274	0.00507814	0.00362065	0.084669	-0.00371542	0.00527796
0.00808361	0.017575074704028516	0.0207055	0.00516445	0.027587893633445288	0.011591532854479458	0.00405545	-0.00849878	0.00224556	0.00140536
0.00808361	0.017575074704028516	0.0207055	0.00516445	0.027587893633445288	0.011591532854479458	0.00405545	-0.00849878	0.00224556	0.00140536
0.010878058307029427	0.057166	-0.00758962	0.012527564125745506	0.026145200458856654	-0.00439899	0.000783284	-0.00944281	0.0820559	0.0033351
-0.000159955	0.013479283384060176	0.026829149744269507	0.00653696	0.000954123	0.00843609	0.00223107	-0.0064272	0.00807447	-0.000255802
-0.000159955	0.013479283384060176	0.026829149744269507	0.00653696	0.000954123	0.00843609	0.00223107	-0.0064272	0.00807447	-0.000255802
0.00808361	0.017575074704028516	0.0207055	0.00516445	0.027587893633445288	0.011591532854479458	0.00405545	-0.00849878	0.00224556	0.00140536
-0.0132357	0.0217697	-0.0032964	-0.185053	-0.0162838	0.00590052	-0.000580266	-0.0148315	-0.0121398	-0.0344549
0.23427940624390045	0.019066936096552706	0.015166476064603002	-0.000756674	0.0117529	-0.00998421	-0.00712726	-0.00467175	-0.004601	0.00386643
-0.0815881	0.014751841451474432	0.056617328385534446	0.00619495	0.030536647031989602	-0.0201395	-0.0156892	0.00549192	0.00846095	0.00340022
0.23427940624390045	0.019066936096552706	0.015166476064603002	-0.000756674	0.0117529	-0.00998421	-0.00712726	-0.00467175	-0.004601	0.00386643
-0.000159955	0.013479283384060176	0.026829149744269507	0.00653696	0.000954123	0.00843609	0.00223107	-0.0064272	0.00807447	-0.000255802
0.00966152	0.0335695	-0.00538324	0.19818864822848134	0.00844385	-0.000568111	-6.93894e-05	-0.00440099	0.00639506	-0.000682202
0.026538611897078145	0.023564172600987258	0.021198606803613552	0.00135664	0.017644130121258157	0.010383435102004297	0.0033568	0.0662372	0.00629275	0.00453422
-0.00209587	0.0312283	0.023913742473730952	-0.10434	0.015511464198193001	0.00859836	0.000969083	-0.00984496	-0.00593	-0.0219931
0.00808361	0.017575074704028516	0.0207055	0.00516445	0.027587893633445288	0.011591532854479458	0.00405545	-0.00849878	0.00224556	0.00140536
0.00808361	0.017575074704028516	0.0207055	0.00516445	0.027587893633445288	0.011591532854479458	0.00405545	-0.00849878	0.00224556	0.00140536
-0.06508	-0.00280278	0.015497092813353819	0.00121988	-0.0169643	0.00108674	0.000332253	0.00415952	-0.0142024	0.00609518
0.000765225	0.00514532	0.051924	-0.000121485	0.0326304	0.19101451173660394	-0.0228653	0.00458811	0.000878912	0.00189539
0.026538611897078145	0.023564172600987258	0.021198606803613552	0.00135664	0.017644130121258157	0.010383435102004297	0.0033568	0.0662372	0.00629275	0.00453422
-0.0429816	-0.126356	-0.0493292	-0.023087	-0.0162726	-0.0117029	-0.00385848	-0.00981657	-0.00314543	-0.00145388
-0.00391452	0.00911371	-0.065155	-0.00495878	-0.0421954	0.00855009	0.00200118	-0.00650848	0.00151721	-0.000322638
-0.000159955	0.013479283384060176	0.026829149744269507	0.00653696	0.000954123	0.00843609	0.00223107	-0.0064272	0.00807447	-0.000255802
-0.0041664	0.00620704	0.0500008	-1.15234e-05	0.0320727	0.17988251757367282	-0.0214728	0.00426743	0.000562188	0.00191746
-0.00395092	0.00598766	0.0530535	0.000108085	0.0326317	0.18369352818101772	-0.0218379	0.00454445	0.000608	0.00190214
0.00808361	0.017575074704028516	0.0207055	0.00516445	0.027587893633445288	0.011591532854479458	0.00405545	-0.00849878	0.00224556	0.00140536
-0.0187465	0.13663709711543537	-0.0133988	-0.00660873	-1.07901e-05	-0.00586151	-0.00153738	0.0044117	0.0017589	0.00171275
-0.0552623	-0.041322	-0.0824094	-0.0100685	-0.0290921	-0.0113721	-0.00825822	-0.0414658	-0.0255889	0.00323699
-0.202865	-0.0179576	-0.00582639	-0.00256144	0.00632062	-0.0551988	-0.0453734	0.00134057	-0.00414503	0.00258859
-0.014164	0.034345444487263725	-0.0127992	-0.00757798	-0.00393988	0.00499435	0.000799967	-0.0084485	-0.0108002	0.00715958
-0.130742	0.014020587346601866	0.021132789234250108	-0.00532927	0.018946428324327254	-0.0214045	-0.0187495	0.00474015	0.00416892	0.00313698
-0.000159955	0.013479283384060176	0.026829149744269507	0.00653696	0.000954123	0.00843609	0.00223107	-0.0064272	0.00807447	-0.000255802
-0.0761719	0.0141424	0.0345824	0.00101493	0.028399574748857997	-0.0276955	-0.0228813	-0.00695373	-0.011537	0.00410447
-0.0761719	0.0141424	0.0345824	0.00101493	0.028399574748857997	-0.0276955	-0.0228813	-0.00695373	-0.011537	0.00410447
0.000458934	0.032458229510653476	-0.00310488	-0.0703371	-0.000444006	0.00926394	0.00125285	-0.00670017	-0.00321243	-0.0132614
-0.000159955	0.013479283384060176	0.026829149744269507	0.00653696	0.000954123	0.00843609	0.00223107	-0.0064272	0.00807447	-0.000255802
0.23427940624390045	0.019066936096552706	0.015166476064603002	-0.000756674	0.0117529	-0.00998421	-0.00712726	-0.00467175	-0.004601	0.00386643
-0.153906	0.0077171	0.013289043336343382	-0.00125497	0.050596371818251405	-0.00396767	-0.00596741	0.011140232529919586	0.00203796	-0.000713817
0.00808361	0.017575074704028516	0.0207055	0.00516445	0.027587893633445288	0.011591532854479458	0.00405545	-0.00849878	0.00224556	0.00140536
0.23427940624390045	0.019066936096552706	0.015166476064603002	-0.000756674	0.0117529	-0.00998421	-0.00712726	-0.00467175	-0.004601	0.00386643
0.018299301352273745	0.019154244215919946	0.0341327	-0.0023882	0.015323364399630753	0.00605256	0.00267605	0.050440549293893404	-0.00220248	0.013672140985091808
-0.286366	-0.0137057	-0.0154011	-0.0110759	0.0338278	-0.027481	-0.0211745	-0.000899495	-0.00682307	-6.36594e-05
0.23427940624390045	0.019066936096552706	0.015166476064603002	-0.000756674	0.0117529	-0.00998421	-0.00712726	-0.00467175	-0.004601	0.00386643
0.00808361	0.017575074704028516	0.0207055	0.00516445	0.027587893633445288	0.011591532854479458	0.00405545	-0.00849878	0.00224556	0.00140536
-0.00171628	0.010250289887114192	0.0459357	-0.00247591	-0.0123859	0.00415511	0.00452544	-0.0130582	-0.0128691	0.00505178
-0.0429816	-0.126356	-0.0493292	-0.023087	-0.0162726	-0.0117029	-0.00385848	-0.00981657	-0.00314543	-0.00145388
-0.000682419	0.0360679	-0.0276947	-0.0864346	0.00637734	-0.00432158	-0.0021463	-0.00847248	-0.0112684	-0.00837971
-0.0048169	0.0103603	0.0629038	-0.00238596	0.034161790658324746	-0.0261121	0.17781355759209203	0.00723128	0.00421088	0.0024029
0.00808361	0.017575074704028516	0.0207055	0.00516445	0.027587893633445288	0.011591532854479458	0.00405545	-0.00849878	0.00224556	0.00140536
-0.107263	-0.0134759	0.0212572	-0.0232139	0.011389225672375708	-0.0354943	-0.000524139	-0.0167048	-0.00540834	-0.0105051
-0.000159955	0.013479283384060176	0.026829149744269507	0.00653696	0.000954123	0.00843609	0.00223107	-0.0064272	0.00807447	-0.000255802
-0.00105032	0.024435042040484366	-0.0113806	-0.0150896	-0.0295569	0.00519499	0.00223172	-0.00527958	-0.0947175	-0.000565855
-0.0180899	0.00948801	-0.0311934	-0.0154545	-0.0452672	0.000713303	-0.000338791	-0.0102332	-0.126821	-0.00170938
0.00808361	0.017575074704028516	0.0207055	0.00516445	0.027587893633445288	0.011591532854479458	0.00405545	-0.00849878	0.00224556	0.00140536
-0.473844	-0.014492	-0.040091	-0.0121587	-0.0335575	-0.0150713	-0.0114177	-0.0364294	-0.00519313	-0.0008995
0.000765225	0.00514532	0.051924	-0.000121485	0.0326304	0.19101451173660394	-0.0228653	0.00458811	0.000878912	0.00189539
0.00741645	0.016109597820347658	0.0704217	-0.000399191	0.020757870978203714	0.00667578	0.00314079	-0.00810384	-0.00649734	0.016562590721899507
-0.0215042	0.00818421	-0.0389771	-0.0176745	-0.105771	0.000364133	-0.000536419	-0.0131911	-0.105001	-0.0021581
-0.0429816	-0.126356	-0.0493292	-0.023087	-0.0162726	-0.0117029	-0.00385848	-0.00981657	-0.00314543	-0.00145388
0.23427940624390045	0.019066936096552706	0.015166476064603002	-0.000756674	0.0117529	-0.00998421	-0.00712726	-0.00467175	-0.004601	0.00386643
0.23427940624390045	0.019066936096552706	0.015166476064603002	-0.000756674	0.0117529	-0.00998421	-0.00712726	-0.00467175	-0.004601	0.00386643
-0.00714191	0.024507741939641538	0.0106978	-0.0936508	-0.0426351	0.00653395	0.000370858	-0.00782567	0.00152713	-0.0176705
0.00808361	0.017575074704028516	0.0207055	0.00516445	0.027587893633445288	0.011591532854479458	0.00405545	-0.00849878	0.00224556	0.00140536
-0.0180096	0.00918334	-0.0990137	-0.0159253	-0.136715	-5.73654e-05	-0.000432505	-0.0143184	-0.240462	-0.00273265
0.010878058307029427	0.057166	-0.00758962	0.012527564125745506	0.026145200458856654	-0.00439899	0.000783284	-0.00944281	0.0820559	0.0033351
-0.00171628	0.010250289887114192	0.0459357	-0.00247591	-0.0123859	0.00415511	0.00452544	-0.0130582	-0.0128691	0.00505178
-0.00185713	0.00833378	-0.0174858	0.2924020728958737	-0.00752384	0.00225149	-0.000964932	-0.00795265	-0.0105618	0.000196443
0.000765225	0.00514532	0.051924	-0.000121485	0.0326304	0.19101451173660394	-0.0228653	0.00458811	0.000878912	0.00189539
0.0176914	0.0427658	-0.027412	-0.00514211	-0.0131934	0.00122044	-0.00087179	0.12186423004003415	-0.0134055	0.00824116
-0.00105032	0.024435042040484366	-0.0113806	-0.0150896	-0.0295569	0.00519499	0.00223172	-0.00527958	-0.0947175	-0.000565855
-0.00171628	0.010250289887114192	0.0459357	-0.00247591	-0.0123859	0.00415511	0.00452544	-0.0130582	-0.0128691	0.00505178
0.000765225	0.00514532	0.051924	-0.000121485	0.0326304	0.19101451173660394	-0.0228653	0.00458811	0.000878912	0.00189539
0.000765225	0.00514532	0.051924	-0.000121485	0.0326304	0.19101451173660394	-0.0228653	0.00458811	0.000878912	0.00189539
0.23427940624390045	0.019066936096552706	0.015166476064603002	-0.000756674	0.0117529	-0.00998421	-0.00712726	-0.00467175	-0.004601	0.00386643
0.0176914	0.0427658	-0.027412	-0.00514211	-0.0131934	0.00122044	-0.00087179	0.12186423004003415	-0.0134055	0.00824116
-0.0120446	-0.120904	-0.0372744	-0.0138014	-0.00369998	-0.00535971	-0.00163135	0.086968	0.00244054	0.000394901
0.00798097	0.018222312089582953	0.12198236716825948	0.000802198	0.0797392	0.00614045	0.00466245	-0.00721205	-0.00380782	0.00535077
0.0176914	0.0427658	-0.027412	-0.00514211	-0.0131934	0.00122044	-0.00087179	0.12186423004003415	-0.0134055	0.00824116
0.00808361	0.017575074704028516	0.0207055	0.00516445	0.027587893633445288	0.011591532854479458	0.00405545	-0.00849878	0.00224556	0.00140536
-0.0100284	-0.114468	0.0491155	0.00829605	0.013614455878444936	0.00240491	0.0013265	-0.00695508	0.00389657	-0.00398786
-0.00688834	-0.0803504	-0.020148	-0.0248995	-0.0346748	0.0024955	0.000814749	-0.00249277	0.00359417	0.24301857871480348
0.00808361	0.017575074704028516	0.0207055	0.00516445	0.027587893633445288	0.011591532854479458	0.00405545	-0.00849878	0.00224556	0.00140536
0.23427940624390045	0.019066936096552706	0.015166476064603002	-0.000756674	0.0117529	-0.00998421	-0.00712726	-0.00467175	-0.004601	0.00386643
0.00808361	0.017575074704028516	0.0207055	0.00516445	0.027587893633445288	0.011591532854479458	0.00405545	-0.00849878	0.00224556	0.00140536
0.0176914	0.0427658	-0.027412	-0.00514211	-0.0131934	0.00122044	-0.00087179	0.12186423004003415	-0.0134055	0.00824116
-0.0836327	0.00754684	0.0599844	-0.00465557	0.0332252	0.12414249646104422	0.14166071817431808	-0.00797884	-0.0105261	0.00247142
0.0029653	0.010577390209132204	0.00582851	0.0491606	0.016103068579408516	0.00976509	0.00165	-0.0013907	-0.00301816	0.17714866895541687
0.0176914	0.0427658	-0.027412	-0.00514211	-0.0131934	0.00122044	-0.00087179	0.12186423004003415	-0.0134055	0.00824116
-0.0836327	0.00754684	0.0599844	-0.00465557	0.0332252	0.12414249646104422	0.14166071817431808	-0.00797884	-0.0105261	0.00247142
-0.000159955	0.013479283384060176	0.026829149744269507	0.00653696	0.000954123	0.00843609	0.00223107	-0.0064272	0.00807447	-0.000255802
-0.00391452	0.00911371	-0.065155	-0.00495878	-0.0421954	0.00855009	0.00200118	-0.00650848	0.00151721	-0.000322638
-0.00171628	0.010250289887114192	0.0459357	-0.00247591	-0.0123859	0.00415511	0.00452544	-0.0130582	-0.0128691	0.00505178
-0.000159955	0.013479283384060176	0.026829149744269507	0.00653696	0.000954123	0.00843609	0.00223107	-0.0064272	0.00807447	-0.000255802
0.00808361	0.017575074704028516	0.0207055	0.00516445	0.027587893633445288	0.011591532854479458	0.00405545	-0.00849878	0.00224556	0.00140536
0.010878058307029427	0.057166	-0.00758962	0.012527564125745506	0.026145200458856654	-0.00439899	0.000783284	-0.00944281	0.0820559	0.0033351
-0.000159955	0.013479283384060176	0.026829149744269507	0.00653696	0.000954123	0.00843609	0.00223107	-0.0064272	0.00807447	-0.000255802
-0.00107001	-0.0761743	0.12250791905914522	-0.0067707	0.025996354920505126	-0.00122019	0.00125765	0.0779322	0.00277854	0.000281499
0.00464144	0.016989168624542705	0.0713697	-0.000375998	0.029119475280307294	0.0068194	0.00343312	-0.00733828	-0.0059814	0.015713632457428833
0.00808361	0.017575074704028516	0.0207055	0.00516445	0.027587893633445288	0.011591532854479458	0.00405545	-0.00849878	0.00224556	0.00140536
0.00808361	0.017575074704028516	0.0207055	0.00516445	0.027587893633445288	0.011591532854479458	0.00405545	-0.00849878	0.00224556	0.00140536
0.0176914	0.0427658	-0.027412	-0.00514211	-0.0131934	0.00122044	-0.00087179	0.12186423004003415	-0.0134055	0.00824116
0.00808361	0.017575074704028516	0.0207055	0.00516445	0.027587893633445288	0.011591532854479458	0.00405545	-0.00849878	0.00224556	0.00140536
-0.0211264	-0.102704	-0.0196046	-0.0171595	2.0258447164037614e-05	-0.00506366	-0.00118391	-0.00346551	0.00107036	-0.00016361
-0.00391452	0.00911371	-0.065155	-0.00495878	-0.0421954	0.00855009	0.00200118	-0.00650848	0.00151721	-0.000322638
0.00177397	0.011299546236440533	0.019825579000854906	-0.0305788	0.028155922029903056	0.00684271	0.00126505	-0.00578419	-0.00143103	0.00321079
0.0176914	0.0427658	-0.027412	-0.00514211	-0.0131934	0.00122044	-0.00087179	0.12186423004003415	-0.0134055	0.00824116
0.00808361	0.017575074704028516	0.0207055	0.00516445	0.027587893633445288	0.011591532854479458	0.00405545	-0.00849878	0.00224556	0.00140536
0.00432488	0.013528943108885538	0.00863159	0.21488363444161854	-0.00724248	0.00875733	0.00185688	-0.00227292	0.00385378	-0.00169604
0.00699835	0.014948548241760683	0.0696864	-0.00064403	0.026879066232007514	0.0064909	0.00338123	-0.00894001	-0.00698698	0.022593064004111825
0.00808361	0.017575074704028516	0.0207055	0.00516445	0.027587893633445288	0.011591532854479458	0.00405545	-0.00849878	0.00224556	0.00140536
0.00808361	0.017575074704028516	0.0207055	0.00516445	0.027587893633445288	0.011591532854479458	0.00405545	-0.00849878	0.00224556	0.00140536
-0.0836327	0.00754684	0.0599844	-0.00465557	0.0332252	0.12414249646104422	0.14166071817431808	-0.00797884	-0.0105261	0.00247142
0.23427940624390045	0.019066936096552706	0.015166476064603002	-0.000756674	0.0117529	-0.00998421	-0.00712726	-0.00467175	-0.004601	0.00386643
-0.0048169	0.0103603	0.0629038	-0.00238596	0.034161790658324746	-0.0261121	0.17781355759209203	0.00723128	0.00421088	0.0024029
-0.0342843	0.020104638973563713	0.000672064	-0.0138582	0.0089771	-0.0243436	-0.0175059	0.0013905	0.00511362	-0.00158542
0.00790144	0.014770920022004265	-0.0880956	-0.00417876	-0.0447971	0.00789458	0.00142569	0.044793247608449084	0.00194493	0.014518428737478682
-0.0836327	0.00754684	0.0599844	-0.00465557	0.0332252	0.12414249646104422	0.14166071817431808	-0.00797884	-0.0105261	0.00247142
0.026538611897078145	0.023564172600987258	0.021198606803613552	0.00135664	0.017644130121258157	0.010383435102004297	0.0033568	0.0662372	0.00629275	0.00453422
-0.00391452	0.00911371	-0.065155	-0.00495878	-0.0421954	0.00855009	0.00200118	-0.00650848	0.00151721	-0.000322638
0.0176914	0.0427658	-0.027412	-0.00514211	-0.0131934	0.00122044	-0.00087179	0.12186423004003415	-0.0134055	0.00824116
-0.286366	-0.0137057	-0.0154011	-0.0110759	0.0338278	-0.027481	-0.0211745	-0.000899495	-0.00682307	-6.36594e-05
-0.0100284	-0.114468	0.0491155	0.00829605	0.013614455878444936	0.00240491	0.0013265	-0.00695508	0.00389657	-0.00398786
0.23427940624390045	0.019066936096552706	0.015166476064603002	-0.000756674	0.0117529	-0.00998421	-0.00712726	-0.00467175	-0.004601	0.00386643
0.000774371	0.00442421	0.0510562	-0.0334267	0.0653976	0.00920911	0.00190241	0.00192719	-0.00192123	0.014079851221771566
0.00444151	0.035755639252841746	-0.035886	-0.0057851	0.017291086566228304	0.000300046	-0.00217153	0.20045362479450385	-0.0196921	0.00602635
-0.0429816	-0.126356	-0.0493292	-0.023087	-0.0162726	-0.0117029	-0.00385848	-0.00981657	-0.00314543	-0.00145388
0.010878058307029427	0.057166	-0.00758962	0.012527564125745506	0.026145200458856654	-0.00439899	0.000783284	-0.00944281	0.0820559	0.0033351
0.23427940624390045	0.019066936096552706	0.015166476064603002	-0.000756674	0.0117529	-0.00998421	-0.00712726	-0.00467175	-0.004601	0.00386643
-0.0429816	-0.126356	-0.0493292	-0.023087	-0.0162726	-0.0117029	-0.00385848	-0.00981657	-0.00314543	-0.00145388
0.026538611897078145	0.023564172600987258	0.021198606803613552	0.00135664	0.017644130121258157	0.010383435102004297	0.0033568	0.0662372	0.00629275	0.00453422
-0.000159955	0.013479283384060176	0.026829149744269507	0.00653696	0.000954123	0.00843609	0.00223107	-0.0064272	0.00807447	-0.000255802
0.00808361	0.017575074704028516	0.0207055	0.00516445	0.027587893633445288	0.011591532854479458	0.00405545	-0.00849878	0.00224556	0.00140536
-0.00749957	0.035104966023800914	0.028172824304819148	-0.0218684	0.027968476878200626	0.00271521	0.00128475	-0.00134293	0.00239642	0.0559229
-0.000159955	0.013479283384060176	0.026829149744269507	0.00653696	0.000954123	0.00843609	0.00223107	-0.0064272	0.00807447	-0.000255802
-0.0429816	-0.126356	-0.0493292	-0.023087	-0.0162726	-0.0117029	-0.00385848	-0.00981657	-0.00314543	-0.00145388
-0.0429816	-0.126356	-0.0493292	-0.023087	-0.0162726	-0.0117029	-0.00385848	-0.00981657	-0.00314543	-0.00145388
0.00452364	0.0131963	-0.0171999	0.24150343851940534	-0.0122716	0.00960915	0.00196573	-0.00130256	0.00119156	-0.00146833
-0.202865	-0.0179576	-0.00582639	-0.00256144	0.00632062	-0.0551988	-0.0453734	0.00134057	-0.00414503	0.00258859
-0.0388596	-0.196758	-0.0792696	-0.0227952	-0.0209853	-0.00980053	-0.00424582	0.00949508	-0.00372851	-0.00121333
0.0068661	0.014722023552380363	0.00695105	0.1899150016834343	0.00709388	0.010067769591385452	0.00255184	-0.00376221	-0.000845639	-0.00162664
-0.0815881	0.014751841451474432	0.056617328385534446	0.00619495	0.030536647031989602	-0.0201395	-0.0156892	0.00549192	0.00846095	0.00340022
-0.00171628	0.010250289887114192	0.0459357	-0.00247591	-0.0123859	0.00415511	0.00452544	-0.0130582	-0.0128691	0.00505178
-0.0100284	-0.114468	0.0491155	0.00829605	0.013614455878444936	0.00240491	0.0013265	-0.00695508	0.00389657	-0.00398786
-0.0314821	-0.310883	-0.0457181	-0.00444011	-0.00193209	-0.0118498	-0.0035816	-0.00750006	-0.108416	-0.00326443
0.0223717	0.017920462791777687	0.036440983430830326	0.00179009	0.00393439	0.00648533	0.00218008	-0.00709447	-0.00596148	0.00445543
-0.013381	0.0078643	0.016227980743350537	0.1136657257414217	0.032339618092283286	-0.00331771	-0.00127474	-0.00387075	0.018370705146382456	-0.00751526
-0.00165518	0.032068069298504615	0.0215361	-0.050862	0.00659672	0.00833382	0.000674676	-0.00897857	0.00243574	-0.0208578
0.23427940624390045	0.019066936096552706	0.015166476064603002	-0.000756674	0.0117529	-0.00998421	-0.00712726	-0.00467175	-0.004601	0.00386643
0.00808361	0.017575074704028516	0.0207055	0.00516445	0.027587893633445288	0.011591532854479458	0.00405545	-0.00849878	0.00224556	0.00140536
0.23427940624390045	0.019066936096552706	0.015166476064603002	-0.000756674	0.0117529	-0.00998421	-0.00712726	-0.00467175	-0.004601	0.00386643
0.23427940624390045	0.019066936096552706	0.015166476064603002	-0.000756674	0.0117529	-0.00998421	-0.00712726	-0.00467175	-0.004601	0.00386643
0.23427940624390045	0.019066936096552706	0.015166476064603002	-0.000756674	0.0117529	-0.00998421	-0.00712726	-0.00467175	-0.004601	0.00386643
-0.00105032	0.024435042040484366	-0.0113806	-0.0150896	-0.0295569	0.00519499	0.00223172	-0.00527958	-0.0947175	-0.000565855
-0.0225044	-0.143861	-0.070386	-0.215534	-0.098597	-0.00159549	-0.0013433	-0.0111085	-0.000141673	-0.0433664
-0.00622215	-0.0255491	0.00465205	0.024102470486981567	0.074842	0.000492106	0.000651295	-0.00574592	0.0064358	-0.00395456
-0.00551214	0.00433056	0.000141337	0.0546446	0.010299297931981276	0.00834801	0.000712652	-0.00172373	-0.000560217	0.0739322
-0.00105032	0.024435042040484366	-0.0113806	-0.0150896	-0.0295569	0.00519499	0.00223172	-0.00527958	-0.0947175	-0.000565855
0.00808361	0.017575074704028516	0.0207055	0.00516445	0.027587893633445288	0.011591532854479458	0.00405545	-0.00849878	0.00224556	0.00140536
0.010878058307029427	0.057166	-0.00758962	0.012527564125745506	0.026145200458856654	-0.00439899	0.000783284	-0.00944281	0.0820559	0.0033351
-0.0429816	-0.126356	-0.0493292	-0.023087	-0.0162726	-0.0117029	-0.00385848	-0.00981657	-0.00314543	-0.00145388
-0.000159955	0.013479283384060176	0.026829149744269507	0.00653696	0.000954123	0.00843609	0.00223107	-0.0064272	0.00807447	-0.000255802
0.18204121177197163	0.0189791	0.013897095990177686	-0.00043481	0.00938557	-0.00808978	-0.00573098	-0.00375701	-0.00316977	0.00300442
0.18204121177197163	0.0189791	0.013897095990177686	-0.00043481	0.00938557	-0.00808978	-0.00573098	-0.00375701	-0.00316977	0.00300442
0.23427940624390045	0.019066936096552706	0.015166476064603002	-0.000756674	0.0117529	-0.00998421	-0.00712726	-0.00467175	-0.004601	0.00386643
0.23427940624390045	0.019066936096552706	0.015166476064603002	-0.000756674	0.0117529	-0.00998421	-0.00712726	-0.00467175	-0.004601	0.00386643
-0.0585482	-0.0256497	-0.0120869	-0.00350837	-0.0314757	-0.00703104	-0.00336073	-0.0027908	-0.0231168	0.00590504
0.00808361	0.017575074704028516	0.0207055	0.00516445	0.027587893633445288	0.011591532854479458	0.00405545	-0.00849878	0.00224556	0.00140536
-0.0118059	-0.00035117	0.061557786263734725	-0.0851523	0.0512458	0.00194839	0.000250025	-0.0135161	-0.0130249	-0.0166198
-0.00185713	0.00833378	-0.0174858	0.2924020728958737	-0.00752384	0.00225149	-0.000964932	-0.00795265	-0.0105618	0.000196443
0.23427940624390045	0.019066936096552706	0.015166476064603002	-0.000756674	0.0117529	-0.00998421	-0.00712726	-0.00467175	-0.004601	0.00386643
-0.378265	-0.014318	-0.0526855	-0.00968622	-0.0278593	-0.0160687	-0.0127317	0.00288236	-0.00403801	-0.00319161
-0.202865	-0.0179576	-0.00582639	-0.00256144	0.00632062	-0.0551988	-0.0453734	0.00134057	-0.00414503	0.00258859
0.0176914	0.0427658	-0.027412	-0.00514211	-0.0131934	0.00122044	-0.00087179	0.12186423004003415	-0.0134055	0.00824116
0.026538611897078145	0.023564172600987258	0.021198606803613552	0.00135664	0.017644130121258157	0.010383435102004297	0.0033568	0.0662372	0.00629275	0.00453422
-0.027577	0.037586	-0.0200087	0.012202473426156522	-0.00566196	-0.00798186	0.0044818	-0.00955456	-0.0136355	0.00989199
-0.00391452	0.00911371	-0.065155	-0.00495878	-0.0421954	0.00855009	0.00200118	-0.00650848	0.00151721	-0.000322638
-0.202865	-0.0179576	-0.00582639	-0.00256144	0.00632062	-0.0551988	-0.0453734	0.00134057	-0.00414503	0.00258859
-0.142144	0.00812673	0.0275846	-0.0168116	0.00340467	-0.0577652	-0.0884043	-0.0176491	-0.0214575	0.0042703
-0.0167605	-0.00398384	-0.0235904	0.1785187204064627	-0.0026681	-0.000202178	-0.00320537	-0.0115341	-0.00599	-0.00781391
0.23427940624390045	0.019066936096552706	0.015166476064603002	-0.000756674	0.0117529	-0.00998421	-0.00712726	-0.00467175	-0.004601	0.00386643
0.00526437	0.00832492	0.0330913	0.16107319409384496	0.023482819198021154	0.00621065	0.00173838	-0.00362185	-0.00156931	-4.92866e-05
0.00808361	0.017575074704028516	0.0207055	0.00516445	0.027587893633445288	0.011591532854479458	0.00405545	-0.00849878	0.00224556	0.00140536
[truncated: 735 more rows]

## Sheet: SHAP Cardiology
Cardiomyopathy classified elsewhere	Cardiomyopathy	Cardiomyopathy unspecified	Chron. Dias. Cong. heart failure	Persistent atrial fibrillation	Acute Chron. Sys. Dias. heart failure	Mononeuropathies of upper limb	Acute Chron. Dias. Cong. heart failure	Hyp. heart w/ HF & Stg 1-4 Unsp. CKD	Nerve root & plexus disorders
[truncated: 1,712 more rows]
